# Supplementary material for: Analysis of copy number variations in the sheep genome using 50K SNP BeadChip array
Source: BMC Genomics. 2013 Apr 8;14:229. doi: 10.1186/1471-2164-14-229 (PMC3626776; doi:10.1186/1471-2164-14-229)
Supplement: Additional file 2: Table S4 — Summary of CNV regions and their frequency in sheep genome. [file 1471-2164-14-229-S2.xls]

## Sheet: Sheet1
CNVR ID	chromosome	Start position	End position	length	StartSNP	EndSNP	No.SNP	Type	No.sample	Freq(%)
CNVR1	1	191685316	191876696	191381	OAR1_191685316.1	OAR1_191876696.1	7	both	27	8.20669
CNVR2	8	2441081	2753978	312898	OAR8_2441081.1	OAR8_2753978.1	8	both	45	13.6778
CNVR3	9	6439820	6808892	369073	OAR9_6439820.1	OAR9_6808892.1	9	both	5	1.51976
CNVR4	15	82881233	83423413	542181	OAR15_82881233.1	s69603.1	8	both	46	13.9818
CNVR5	17	24971029	26000884	1029856	OAR17_24971029.1	OAR17_26000884.1	24	both	4	1.21581
CNVR6	21	28724590	29098780	374191	OAR21_28724590.1	OAR21_29098780.1	7	both	6	1.82371
CNVR7	3	4623999	4694801	70803	s57563.1	OAR3_4694801.1	3	gain	1	0.303951
CNVR8	4	114022376	114218496	196121	OAR4_114022376.1	OAR4_114218496.1	6	gain	2	0.607903
CNVR9	5	67243574	68161647	918074	s19726.1	OAR5_68161647_X.1	24	gain	5	1.51976
CNVR10	6	108202628	108778269	575642	OAR6_108202628.1	OAR6_108778269.1	15	gain	1	0.303951
CNVR11	8	7302662	7359116	56455	s07254.1	s43564.1	3	gain	1	0.303951
CNVR12	8	23672340	23751695	79356	OAR8_23672340.1	OAR8_23751695.1	3	gain	1	0.303951
CNVR13	10	85172788	85225285	52498	OAR10_85172788.1	OAR10_85225285.1	3	gain	3	0.911854
CNVR14	18	12221287	12500969	279683	OAR18_12221287.1	OAR18_12500969.1	6	gain	3	0.911854
CNVR15	18	61473124	61540208	67085	s08873.1	OAR18_61540208.1	3	gain	6	1.82371
CNVR16	19	45775486	45897100	121615	OAR19_45775486.1	OAR19_45897100.1	3	gain	9	2.73556
CNVR17	20	55082990	55211137	128148	OAR20_55082990.1	OAR20_55211137.1	4	gain	74	22.4924
CNVR18	21	4744399	5220352	475954	OAR21_4744399.1	OAR21_5220352.1	10	gain	16	4.86322
CNVR19	23	27011021	27062541	51521	s58349.1	OAR23_27062541.1	3	gain	1	0.303951
CNVR20	1	5509605	5803319	293715	OAR1_5509605.1	DU453866_552.1	7	loss	2	0.607903
CNVR21	1	12803672	13140050	336379	OAR1_12803672.1	s38971.1	10	loss	2	0.607903
CNVR22	1	17755700	17927865	172166	OAR1_17755700.1	s50514.1	5	loss	1	0.303951
CNVR23	1	19651513	19817567	166055	OAR1_19651513.1	OAR1_19817567.1	5	loss	1	0.303951
CNVR24	1	30552484	30619559	67076	OAR1_30552484.1	OAR1_30619559.1	3	loss	81	24.6201
CNVR25	1	58691477	58907550	216074	s19824.1	OAR1_58907550.1	7	loss	3	0.911854
CNVR26	1	70513087	70817947	304861	OAR1_70513087.1	OAR1_70817947.1	10	loss	3	0.911854
CNVR27	1	77898392	78240670	342279	OAR1_77898392.1	OAR1_78240670.1	7	loss	2	0.607903
CNVR28	1	86080692	86776868	696177	OAR1_86080692.1	OAR1_86776868.1	16	loss	38	11.5502
CNVR29	1	102504882	102798353	293472	s20863.1	OAR1_102798353.1	8	loss	17	5.16717
CNVR30	1	116289067	116481781	192715	OAR1_116289067.1	OAR1_116481781.1	5	loss	1	0.303951
CNVR31	1	141135826	141348822	212997	OAR1_141135826.1	OAR1_141348822.1	7	loss	5	1.51976
CNVR32	1	144435208	144484393	49186	OAR1_144435208.1	OAR1_144484393.1	3	loss	36	10.9422
CNVR33	1	144817903	145170621	352719	OAR1_144817903.1	OAR1_145170621.1	7	loss	1	0.303951
CNVR34	1	147106850	147680475	573626	OAR1_147106850.1	OAR1_147680475.1	12	loss	79	24.0122
CNVR35	1	158057964	158849361	791398	OAR1_158057964.1	OAR1_158849361.1	13	loss	22	6.68693
CNVR36	1	170958364	171009370	51007	OAR1_170958364.1	OAR1_171009370.1	4	loss	2	0.607903
CNVR37	1	187472256	187547000	74745	OAR1_187472256.1	OAR1_187547000.1	4	loss	2	0.607903
CNVR38	1	194306216	194387653	81438	OAR1_194306216.1	s26591.1	3	loss	1	0.303951
CNVR39	1	207783918	208254714	470797	OAR1_207783918.1	OAR1_208254714.1	8	loss	1	0.303951
CNVR40	1	225963204	226061889	98686	OAR1_225963204.1	OAR1_226061888_X.1	4	loss	40	12.1581
CNVR41	1	227958127	228061447	103321	OAR1_227958127.1	OAR1_228061447.1	4	loss	4	1.21581
CNVR42	1	229636965	229713493	76529	OAR1_229636965.1	OAR1_229713493.1	4	loss	3	0.911854
CNVR43	1	258746229	258802788	56560	OAR1_258746229.1	OAR1_258802788.1	3	loss	1	0.303951
CNVR44	1	269515138	269886017	370880	OAR1_269515138.1	OAR1_269886017.1	9	loss	52	15.8055
CNVR45	1	294305442	294419479	114038	OAR1_294305442.1	OAR1_294419479.1	5	loss	1	0.303951
CNVR46	1	298158642	298404470	245829	OAR1_298158641_X.1	DU491085_444.1	5	loss	31	9.42249
CNVR47	2	26198532	26427896	229365	OAR2_26198532.1	OAR2_26427896.1	6	loss	2	0.607903
CNVR48	2	33265994	33367317	101324	OAR2_33265994.1	s46694.1	4	loss	24	7.29483
CNVR49	2	43715011	43813804	98794	OAR2_43715011.1	OAR2_43813804.1	4	loss	8	2.43161
CNVR50	2	48870978	48937025	66048	s33637.1	OAR2_48937025.1	3	loss	1	0.303951
CNVR51	2	59927907	60010660	82754	OAR2_59927907.1	OAR2_60010660.1	3	loss	21	6.38298
CNVR52	2	70448477	70619397	170921	OAR2_70448477.1	s56553.1	6	loss	1	0.303951
CNVR53	2	96908968	97270073	361106	OAR2_96908968.1	OAR2_97270073.1	9	loss	1	0.303951
CNVR54	2	103157283	103271606	114324	OAR2_103157283_X.1	OAR2_103271606.1	4	loss	48	14.5897
CNVR55	2	105921308	106104444	183137	OAR2_105921308.1	OAR2_106104444.1	6	loss	3	0.911854
CNVR56	2	106973609	107178019	204411	OAR2_106973609.1	OAR2_107178019.1	6	loss	7	2.12766
CNVR57	2	116127777	116423980	296204	OAR2_116127777.1	OAR2_116423980.1	8	loss	32	9.72644
CNVR58	2	128152673	128498105	345433	DU266660_200.1	OAR2_128498105.1	11	loss	4	1.21581
CNVR59	2	133048067	133154893	106827	OAR2_133048067.1	OAR2_133154893.1	3	loss	1	0.303951
CNVR60	2	175778137	175831096	52960	OAR2_175778137.1	OAR2_175831096.1	3	loss	21	6.38298
CNVR61	2	177496139	177656132	159994	OAR2_177496139.1	OAR2_177656132.1	7	loss	1	0.303951
CNVR62	2	183052607	183396851	344245	OAR2_183052607.1	s31579.1	10	loss	2	0.607903
CNVR63	2	187170208	187283547	113340	OAR2_187170208.1	OAR2_187283547.1	3	loss	66	20.0608
CNVR64	2	190561698	190673408	111711	OAR2_190561698.1	OAR2_190673408.1	5	loss	2	0.607903
CNVR65	2	191645132	191805415	160284	OAR2_191645132.1	OAR2_191805415.1	5	loss	4	1.21581
CNVR66	2	200621949	200885269	263321	OAR2_200621949.1	s03087.1	6	loss	4	1.21581
CNVR67	2	202228555	202548105	319551	OAR2_202228555.1	OAR2_202548105.1	8	loss	27	8.20669
CNVR68	2	205520391	205548279	27889	OAR2_205520391.1	OAR2_205548279.1	3	loss	3	0.911854
CNVR69	2	261198826	261718188	519363	DU359708_155.1	s09807.1	14	loss	50	15.1976
CNVR70	3	1057579	1379193	321615	s57228.1	OAR3_1379193.1	9	loss	5	1.51976
CNVR71	3	16487285	16614618	127334	OAR3_16487285.1	OAR3_16614618.1	4	loss	1	0.303951
CNVR72	3	44825376	45012699	187324	OAR3_44825376.1	OAR3_45012699.1	5	loss	9	2.73556
CNVR73	3	55854039	56084303	230265	OAR3_55854039.1	s60593.1	6	loss	11	3.34347
CNVR74	3	88165549	88396747	231199	OAR3_88165549.1	OAR3_88396747.1	5	loss	7	2.12766
CNVR75	3	128292897	128768226	475330	OAR3_128292897.1	OAR3_128768226.1	7	loss	3	0.911854
CNVR76	3	166676238	167311108	634871	OAR3_166676238.1	OAR3_167311108.1	16	loss	5	1.51976
CNVR77	3	180207291	180435305	228015	OAR3_180207291.1	OAR3_180435305.1	5	loss	1	0.303951
CNVR78	3	191329417	191401244	71828	OAR3_191329417.1	s58828.1	3	loss	1	0.303951
CNVR79	3	207493246	207705614	212369	s35003.1	OAR3_207705614.1	6	loss	1	0.303951
CNVR80	3	211069150	211362923	293774	OAR3_211069150.1	OAR3_211362922_X.1	7	loss	4	1.21581
CNVR81	3	213058438	213286629	228192	OAR3_213058438.1	OAR3_213286629.1	5	loss	1	0.303951
CNVR82	3	224604637	224974616	369980	OAR3_224604637.1	OAR3_224974616.1	10	loss	30	9.11854
CNVR83	4	14153804	14236707	82904	s52269.1	s73683.1	4	loss	2	0.607903
CNVR84	4	16197653	16293362	95710	OAR4_16197653.1	s56281.1	3	loss	3	0.911854
CNVR85	4	21136704	21356609	219906	OAR4_21136704.1	OAR4_21356609.1	6	loss	1	0.303951
CNVR86	4	56825041	57011511	186471	s33858.1	OAR4_57011511.1	6	loss	3	0.911854
CNVR87	4	65357024	65666366	309343	OAR4_65357024.1	OAR4_65666366.1	8	loss	20	6.07903
CNVR88	4	83148018	83493185	345168	OAR4_83148018.1	OAR4_83493185.1	10	loss	4	1.21581
CNVR89	4	88468302	89046413	578112	s54393.1	OAR4_89046413.1	16	loss	1	0.303951
CNVR90	4	95090101	95218849	128749	OAR4_95090101.1	OAR4_95218849.1	5	loss	23	6.99088
CNVR91	4	127053991	127120495	66505	OAR4_127053991.1	OAR4_127120495.1	3	loss	1	0.303951
CNVR92	5	12963601	13191989	228389	OAR5_12963601.1	OAR5_13191989.1	6	loss	26	7.90274
CNVR93	5	33654732	33811712	156981	OAR5_33654732.1	OAR5_33811712.1	3	loss	8	2.43161
CNVR94	5	37878014	37997591	119578	OAR5_37878014.1	OAR5_37997591.1	4	loss	1	0.303951
CNVR95	5	42323305	43505175	1181871	OAR5_42323305.1	OAR5_43505175.1	25	loss	51	15.5015
CNVR96	5	46350867	46628205	277339	s52202.1	OAR5_46628205.1	9	loss	64	19.4529
CNVR97	5	51341295	51499408	158114	OAR5_51341295.1	OAR5_51499408.1	5	loss	11	3.34347
CNVR98	5	85626169	85812681	186513	OAR5_85626169.1	OAR5_85812681.1	5	loss	1	0.303951
CNVR99	5	90573638	91220419	646782	OAR5_90573638.1	OAR5_91220419.1	13	loss	84	25.5319
CNVR100	5	95792652	96193956	401305	OAR5_95792652.1	OAR5_96193956.1	9	loss	2	0.607903
CNVR101	6	20938615	21061769	123155	OAR6_20938615.1	OAR6_21061769.1	5	loss	2	0.607903
CNVR102	6	36577984	36682153	104170	OAR6_36577984.1	OAR6_36682153.1	4	loss	1	0.303951
CNVR103	6	38919831	39081346	161516	OAR6_38919831.1	OAR6_39081346.1	6	loss	1	0.303951
CNVR104	6	77984215	78103269	119055	OAR6_77984215.1	OAR6_78103269.1	4	loss	1	0.303951
CNVR105	6	80961711	81094573	132863	OAR6_80961711.1	OAR6_81094573.1	6	loss	2	0.607903
CNVR106	6	85621179	86406499	785321	OAR6_85621179.1	OAR6_86406499.1	18	loss	34	10.3343
CNVR107	6	95042865	95302002	259138	OAR6_95042865.1	OAR6_95302002.1	6	loss	12	3.64742
CNVR108	6	102654135	102875580	221446	OAR6_102654135.1	OAR6_102875580.1	8	loss	3	0.911854
CNVR109	6	106117035	106217905	100871	OAR6_106117035.1	s02527.1	4	loss	1	0.303951
CNVR110	6	120255093	120358495	103403	OAR6_120255093.1	OAR6_120358495.1	4	loss	22	6.68693
CNVR111	7	2932765	3297890	365126	OAR7_2932765.1	OAR7_3297890.1	11	loss	37	11.2462
CNVR112	7	9572412	9642062	69651	OAR7_9572412.1	s55905.1	3	loss	1	0.303951
CNVR113	7	20430110	20580046	149937	OAR7_20430110.1	s31251.1	4	loss	1	0.303951
CNVR114	7	66781862	67183776	401915	OAR7_66781862.1	OAR7_67183776.1	10	loss	127	38.6018
CNVR115	7	78780617	79109387	328771	OAR7_78780617.1	OAR7_79109387.1	8	loss	6	1.82371
CNVR116	7	95861001	95925254	64254	OAR7_95861001.1	OAR7_95925254.1	3	loss	1	0.303951
CNVR117	7	97424639	97592385	167747	s62282.1	OAR7_97592385.1	6	loss	133	40.4255
CNVR118	7	101557641	101917940	360300	OAR7_101557641.1	OAR7_101917940.1	8	loss	81	24.6201
CNVR119	7	103104070	103477088	373019	OAR7_103104070.1	OAR7_103477087_X.1	11	loss	80	24.3161
CNVR120	7	106522080	106610710	88631	s11102.1	s75063.1	4	loss	4	1.21581
CNVR121	8	8934285	9057201	122917	OAR8_8934285.1	OAR8_9057201.1	4	loss	1	0.303951
CNVR122	8	13461346	13584103	122758	OAR8_13461346.1	OAR8_13584103.1	3	loss	1	0.303951
CNVR123	8	34485708	34565175	79468	OAR8_34485708.1	OAR8_34565175.1	3	loss	1	0.303951
CNVR124	8	36674734	36862138	187405	OAR8_36674734.1	OAR8_36862138.1	7	loss	1	0.303951
CNVR125	8	37338459	37432765	94307	OAR8_37338459.1	OAR8_37432765.1	3	loss	3	0.911854
CNVR126	8	56674447	56838846	164400	OAR8_56674447.1	OAR8_56838846.1	3	loss	13	3.95137
CNVR127	8	57417085	57479468	62384	OAR8_57417085.1	OAR8_57479468.1	3	loss	1	0.303951
CNVR128	8	69618867	70638026	1019160	OAR8_69618867.1	s06334.1	23	loss	6	1.82371
CNVR129	8	73827366	73877775	50410	OAR8_73827366.1	OAR8_73877775.1	3	loss	1	0.303951
CNVR130	8	74136270	74390792	254523	OAR8_74136269_X.1	OAR8_74390792.1	9	loss	10	3.03951
CNVR131	8	82635994	83094052	458059	OAR8_82635994.1	OAR8_83094052.1	9	loss	3	0.911854
CNVR132	8	87647645	87694698	47054	OAR8_87647645.1	OAR8_87694698.1	4	loss	47	14.2857
CNVR133	9	7465927	7563022	97096	OAR9_7465927.1	OAR9_7563022.1	3	loss	1	0.303951
CNVR134	9	7635796	8379972	744177	OAR9_7635796.1	OAR9_8379972.1	17	loss	6	1.82371
CNVR135	9	11627386	12923703	1296318	OAR9_11627386_X.1	OAR9_12923703.1	28	loss	215	65.3495
CNVR136	9	41831194	42051923	220730	OAR9_41831193_X.1	OAR9_42051923.1	8	loss	18	5.47112
CNVR137	9	69520690	69727981	207292	OAR9_69520690.1	OAR9_69727981.1	5	loss	10	3.03951
CNVR138	9	70730428	70808263	77836	OAR9_70730428.1	OAR9_70808263.1	4	loss	9	2.73556
CNVR139	9	76545109	76802154	257046	OAR9_76545109.1	OAR9_76802154.1	8	loss	21	6.38298
CNVR140	9	86546307	86830573	284267	s42441.1	OAR9_86830573.1	10	loss	13	3.95137
CNVR141	9	89069109	89417120	348012	s58559.1	OAR9_89417120.1	10	loss	4	1.21581
CNVR142	9	97738014	97841104	103091	OAR9_97738014.1	OAR9_97841104.1	4	loss	2	0.607903
CNVR143	9	99226085	99374334	148250	OAR9_99226085.1	s07188.1	5	loss	22	6.68693
CNVR144	10	1741579	2537496	795918	OAR10_1741579.1	s65818.1	20	loss	1	0.303951
CNVR145	10	2996728	3055941	59214	OAR10_2996728.1	OAR10_3055941.1	3	loss	2	0.607903
CNVR146	10	13411874	13453717	41844	s22183.1	OAR10_13453717.1	3	loss	6	1.82371
CNVR147	10	23788235	23863602	75368	OAR10_23788235.1	OAR10_23863602.1	3	loss	3	0.911854
CNVR148	10	41700445	41929999	229555	CZ922592_228.1	OAR10_41929999.1	7	loss	22	6.68693
CNVR149	10	42662622	42741164	78543	OAR10_42662622.1	OAR10_42741164.1	3	loss	6	1.82371
CNVR150	10	43995828	44333460	337633	s35658.1	OAR10_44333460.1	7	loss	34	10.3343
CNVR151	10	51181539	51406054	224516	OAR10_51181539.1	OAR10_51406054.1	4	loss	40	12.1581
CNVR152	10	56312119	56520278	208160	OAR10_56312119.1	OAR10_56520278.1	6	loss	163	49.5441
CNVR153	10	61648219	62473350	825132	s39814.1	OAR10_62473350.1	22	loss	2	0.607903
CNVR154	10	67301196	67380771	79576	OAR10_67301196.1	OAR10_67380771.1	3	loss	3	0.911854
CNVR155	10	69836329	69936035	99707	OAR10_69836329.1	OAR10_69936035.1	4	loss	19	5.77508
CNVR156	11	412692	498614	85923	OAR11_412692.1	OAR11_498614.1	4	loss	1	0.303951
CNVR157	11	872122	1548438	676317	OAR11_872122.1	OAR11_1548438.1	11	loss	17	5.16717
CNVR158	11	2250205	2501292	251088	OAR11_2250205.1	OAR11_2501292.1	5	loss	76	23.1003
CNVR159	11	8756030	9098637	342608	OAR11_8756030.1	OAR11_9098637.1	6	loss	1	0.303951
CNVR160	11	17907010	18077431	170422	OAR11_17907010.1	OAR11_18077431.1	4	loss	1	0.303951
CNVR161	11	49921941	50038566	116626	OAR11_49921941.1	OAR11_50038566.1	4	loss	2	0.607903
CNVR162	12	4009942	4214035	204094	OAR12_4009942.1	OAR12_4214035.1	6	loss	4	1.21581
CNVR163	12	10064953	10523802	458850	OAR12_10064953.1	OAR12_10523801_X.1	13	loss	1	0.303951
CNVR164	13	5656429	5754908	98480	s30243.1	s41491.1	3	loss	17	5.16717
CNVR165	13	12044615	12137530	92916	OAR13_12044615.1	s27472.1	3	loss	2	0.607903
CNVR166	13	14361390	14506749	145360	OAR13_14361390.1	OAR13_14506749.1	6	loss	9	2.73556
CNVR167	13	42162665	42299115	136451	s23621.1	s43445.1	4	loss	5	1.51976
CNVR168	13	61547978	61671286	123309	OAR13_61547978.1	s64461.1	4	loss	1	0.303951
CNVR169	14	3089361	3404872	315512	OAR14_3089361.1	OAR14_3404872.1	8	loss	78	23.7082
CNVR170	15	10223338	10536093	312756	OAR15_10223338.1	OAR15_10536092_X.1	7	loss	3	0.911854
CNVR171	15	16064905	16218494	153590	OAR15_16064905.1	OAR15_16218494.1	4	loss	22	6.68693
CNVR172	15	23105512	23175045	69534	OAR15_23105512.1	s52178.1	3	loss	1	0.303951
CNVR173	15	37443121	37760673	317553	OAR15_37443121.1	OAR15_37760673.1	9	loss	2	0.607903
CNVR174	15	46252420	46587627	335208	OAR15_46252420.1	OAR15_46587627.1	8	loss	30	9.11854
CNVR175	15	53158448	53224915	66468	OAR15_53158448.1	OAR15_53224915.1	3	loss	33	10.0304
CNVR176	15	68976559	69141695	165137	OAR15_68976559.1	OAR15_69141695.1	6	loss	54	16.4134
CNVR177	15	84689659	84885513	195855	OAR15_84689659.1	OAR15_84885513.1	5	loss	2	0.607903
CNVR178	16	887459	1082093	194635	OAR16_887459.1	OAR16_1082093.1	5	loss	32	9.72644
CNVR179	16	14628105	14845632	217528	OAR16_14628105.1	OAR16_14845632.1	6	loss	2	0.607903
CNVR180	16	15575456	15746560	171105	OAR16_15575456.1	OAR16_15746560.1	6	loss	2	0.607903
CNVR181	16	16984728	17095647	110920	OAR16_16984728.1	OAR16_17095647.1	4	loss	78	23.7082
CNVR182	16	20006549	20340206	333658	OAR16_20006549.1	OAR16_20340206.1	7	loss	1	0.303951
CNVR183	16	20568767	20754763	185997	OAR16_20568767.1	OAR16_20754763.1	5	loss	2	0.607903
CNVR184	16	30432231	30636839	204609	OAR16_30432231.1	OAR16_30636839.1	5	loss	4	1.21581
CNVR185	16	31845248	32106598	261351	OAR16_31845248.1	s48164.1	8	loss	6	1.82371
CNVR186	16	33717828	33887513	169686	OAR16_33717828.1	OAR16_33887513.1	4	loss	19	5.77508
CNVR187	16	46944599	47396344	451746	OAR16_46944599.1	OAR16_47396344.1	11	loss	11	3.34347
CNVR188	16	48679281	49003509	324229	OAR16_48679281.1	OAR16_49003509.1	9	loss	3	0.911854
CNVR189	16	53290101	53723069	432969	OAR16_53290101.1	OAR16_53723069.1	9	loss	7	2.12766
CNVR190	16	56569184	56705922	136739	OAR16_56569184.1	OAR16_56705922.1	4	loss	12	3.64742
CNVR191	16	57298020	57714610	416591	OAR16_57298020.1	OAR16_57714610.1	11	loss	5	1.51976
CNVR192	16	67037384	67296025	258642	OAR16_67037384.1	OAR16_67296025.1	7	loss	1	0.303951
CNVR193	16	76675415	76730658	55244	s25446.1	OAR16_76730658.1	4	loss	2	0.607903
CNVR194	17	3683592	3968955	285364	OAR17_3683592.1	OAR17_3968955.1	4	loss	1	0.303951
CNVR195	17	28567422	28751326	183905	OAR17_28567421_X.1	OAR17_28751326.1	5	loss	1	0.303951
CNVR196	17	36180354	36408490	228137	OAR17_36180354.1	OAR17_36408490.1	5	loss	1	0.303951
CNVR197	17	38578500	38628942	50443	OAR17_38578499_X.1	OAR17_38628942.1	3	loss	1	0.303951
CNVR198	18	45798659	46058145	259487	OAR18_45798659.1	OAR18_46058145.1	7	loss	1	0.303951
CNVR199	18	57017090	57166462	149373	DU340136_162.1	OAR18_57166462.1	6	loss	9	2.73556
CNVR200	19	4429760	4653492	223733	OAR19_4429759_X.1	OAR19_4653492.1	9	loss	89	27.0517
CNVR201	19	16066779	16200203	133425	s18009.1	OAR19_16200203.1	4	loss	5	1.51976
CNVR202	19	27998151	28182587	184437	OAR19_27998151.1	OAR19_28182587.1	6	loss	1	0.303951
CNVR203	19	28661126	28825257	164132	s14026.1	OAR19_28825257.1	5	loss	1	0.303951
CNVR204	19	35209447	35385575	176129	OAR19_35209447.1	OAR19_35385575.1	8	loss	2	0.607903
CNVR205	19	43743905	44242173	498269	s08975.1	s34657.1	12	loss	3	0.911854
CNVR206	20	1420840	1676513	255674	OAR20_1420840.1	OAR20_1676513.1	8	loss	3	0.911854
CNVR207	20	24427749	24441405	13657	OAR20_24427749.1	OAR20_24441405.1	3	loss	1	0.303951
CNVR208	20	31119205	31993750	874546	OAR20_31119205.1	OAR20_31993750.1	16	loss	7	2.12766
CNVR209	21	3558928	3946912	387985	s69466.1	OAR21_3946912.1	8	loss	1	0.303951
CNVR210	21	24983369	25083552	100184	OAR21_24983369.1	OAR21_25083552.1	4	loss	1	0.303951
CNVR211	21	25759271	25881397	122127	OAR21_25759271.1	OAR21_25881397.1	4	loss	10	3.03951
CNVR212	21	40370311	40616198	245888	OAR21_40370311.1	s62516.1	7	loss	6	1.82371
CNVR213	21	44659875	45012897	353023	OAR21_44659875.1	OAR21_45012897.1	9	loss	21	6.38298
CNVR214	21	52788004	52907062	119059	s74889.1	s45260.1	4	loss	20	6.07903
CNVR215	22	1010961	1800616	789656	OAR22_1010961.1	OAR22_1800616.1	16	loss	3	0.911854
CNVR216	22	4169269	4244964	75696	OAR22_4169269.1	OAR22_4244964.1	4	loss	2	0.607903
CNVR217	22	10830646	11038413	207768	OAR22_10830646.1	OAR22_11038413.1	6	loss	1	0.303951
CNVR218	22	35135207	35298238	163032	OAR22_35135207.1	OAR22_35298238.1	4	loss	1	0.303951
CNVR219	22	39171809	39982820	811012	OAR22_39171809.1	OAR22_39982820.1	19	loss	3	0.911854
CNVR220	23	8800376	8996976	196601	OAR23_8800376.1	OAR23_8996976.1	5	loss	1	0.303951
CNVR221	23	9923105	9974468	51364	s58860.1	OAR23_9974468.1	3	loss	1	0.303951
CNVR222	23	15286182	15595395	309214	OAR23_15286182.1	OAR23_15595395.1	5	loss	1	0.303951
CNVR223	23	23351427	23499378	147952	OAR23_23351427.1	OAR23_23499378.1	5	loss	1	0.303951
CNVR224	23	28400694	28489941	89248	OAR23_28400694.1	OAR23_28489940_X.1	4	loss	10	3.03951
CNVR225	23	41883538	42013227	129690	OAR23_41883538.1	s32452.1	4	loss	1	0.303951
CNVR226	24	573924	696030	122107	s75016.1	OAR24_696030.1	5	loss	3	0.911854
CNVR227	24	30266733	30523402	256670	OAR24_30266733.1	OAR24_30523401_X.1	5	loss	5	1.51976
CNVR228	24	42927903	43062365	134463	OAR24_42927903.1	OAR24_43062365.1	6	loss	1	0.303951
CNVR229	25	10264608	10425021	160414	OAR25_10264608.1	OAR25_10425021.1	5	loss	1	0.303951
CNVR230	25	14159651	14356554	196904	OAR25_14159651.1	OAR25_14356554.1	7	loss	93	28.2675
CNVR231	25	21919108	21998738	79631	DU330249_253.1	OAR25_21998738.1	3	loss	11	3.34347
CNVR232	25	42017537	42103395	85859	OAR25_42017537.1	s38005.1	3	loss	1	0.303951
CNVR233	26	10633898	11692755	1058858	OAR26_10633898.1	OAR26_11692755.1	21	loss	17	5.16717
CNVR234	26	13285868	13466249	180382	s68260.1	OAR26_13466249.1	5	loss	5	1.51976
CNVR235	26	14695894	14807455	111562	OAR26_14695894.1	OAR26_14807455.1	4	loss	8	2.43161
CNVR236	26	20008258	20943890	935633	OAR26_20008258.1	s34716.1	25	loss	50	15.1976
CNVR237	26	23585044	23679490	94447	OAR26_23585044.1	OAR26_23679490.1	4	loss	3	0.911854
CNVR238	26	28137841	28236209	98369	OAR26_28137841.1	OAR26_28236209.1	3	loss	1	0.303951
