# Supplementary material for: Analysis of copy number variations in the sheep genome using 50K SNP BeadChip array
Source: BMC Genomics. 2013 Apr 8;14:229. doi: 10.1186/1471-2164-14-229 (PMC3626776; doi:10.1186/1471-2164-14-229)
Supplement: Additional file 5: Table S6 — Gene annotation in sheep CNVRs. [file 1471-2164-14-229-S5.xls]

## Sheet: sheet1
CNVR ID	Chromosome and gene annotation(sheep RefSeq gene)	Start position	End position	Type
CNVR118	chr7	101557641	101917940	Loss
CNVR168	chr13	61547978	61671286	Loss
CNVR97	chr5	51341295	51499408	Loss
	NM_001142506,EGR1,early growth response 1,protein-coding
CNVR14	chr18	12221287	12500969	Gain
CNVR27	chr1	77898392	78240670	Loss
CNVR139	chr9	76545109	76802154	Loss
CNVR155	chr10	69836329	69936035	Loss
CNVR121	chr8	8934285	9057201	Loss
CNVR84	chr4	16197653	16293362	Loss
CNVR199	chr18	57017090	57166462	Loss
CNVR136	chr9	41831194	42051923	Loss
CNVR85	chr4	21136704	21356609	Loss
CNVR177	chr15	84689659	84885513	Loss
CNVR12	chr8	23672340	23751695	Gain
CNVR35	chr1	158057964	158849361	Loss
CNVR145	chr10	2996728	3055941	Loss
CNVR230	chr25	14159651	14356554	Loss
CNVR200	chr19	4429760	4653492	Loss
CNVR15	chr18	61473124	61540208	Gain
CNVR105	chr6	80961711	81094573	Loss
CNVR225	chr23	41883538	42013227	Loss
CNVR160	chr11	17907010	18077431	Loss
CNVR219	chr22	39171809	39982820	Loss
CNVR54	chr2	103157283	103271606	Loss
CNVR197	chr17	38578500	38628942	Loss
CNVR182	chr16	20006549	20340206	Loss
CNVR79	chr3	207493246	207705614	Loss
CNVR140	chr9	86546307	86830573	Loss
CNVR46	chr1	298158642	298404470	Loss
CNVR88	chr4	83148018	83493185	Loss
CNVR172	chr15	23105512	23175045	Loss
CNVR71	chr3	16487285	16614618	Loss
CNVR212	chr21	40370311	40616198	Loss
CNVR130	chr8	74136270	74390792	Loss
CNVR95	chr5	42323305	43505175	Loss
CNVR41	chr1	227958127	228061447	Loss
CNVR218	chr22	35135207	35298238	Loss
CNVR185	chr16	31845248	32106598	Loss
CNVR152	chr10	56312119	56520278	Loss
CNVR184	chr16	30432231	30636839	Loss
CNVR146	chr10	13411874	13453717	Loss
CNVR106	chr6	85621179	86406499	Loss
CNVR103	chr6	38919831	39081346	Loss
CNVR164	chr13	5656429	5754908	Loss
CNVR161	chr11	49921941	50038566	Loss
CNVR6	chr21	28724590	29098780	Both
CNVR51	chr2	59927907	60010660	Loss
CNVR25	chr1	58691477	58907550	Loss
CNVR33	chr1	144817903	145170621	Loss
CNVR45	chr1	294305442	294419479	Loss
CNVR188	chr16	48679281	49003509	Loss
CNVR163	chr12	10064953	10523802	Loss
CNVR90	chr4	95090101	95218849	Loss
CNVR44	chr1	269515138	269886017	Loss
CNVR11	chr8	7302662	7359116	Gain
CNVR30	chr1	116289067	116481781	Loss
CNVR126	chr8	56674447	56838846	Loss
CNVR18	chr21	4744399	5220352	Gain
CNVR203	chr19	28661126	28825257	Loss
CNVR208	chr20	31119205	31993750	Loss
CNVR93	chr5	33654732	33811712	Loss
CNVR150	chr10	43995828	44333460	Loss
CNVR224	chr23	28400694	28489941	Loss
CNVR187	chr16	46944599	47396344	Loss
CNVR8	chr4	114022376	114218496	Gain
CNVR13	chr10	85172788	85225285	Gain
CNVR131	chr8	82635994	83094052	Loss
CNVR232	chr25	42017537	42103395	Loss
CNVR214	chr21	52788004	52907062	Loss
CNVR94	chr5	37878014	37997591	Loss
CNVR20	chr1	5509605	5803319	Loss
CNVR220	chr23	8800376	8996976	Loss
CNVR189	chr16	53290101	53723069	Loss
CNVR91	chr4	127053991	127120495	Loss
CNVR236	chr26	20008258	20943890	Loss
CNVR226	chr24	573924	696030	Loss
CNVR209	chr21	3558928	3946912	Loss
CNVR108	chr6	102654135	102875580	Loss
CNVR7	chr3	4623999	4694801	Gain
CNVR196	chr17	36180354	36408490	Loss
CNVR123	chr8	34485708	34565175	Loss
CNVR100	chr5	95792652	96193956	Loss
CNVR55	chr2	105921308	106104444	Loss
CNVR122	chr8	13461346	13584103	Loss
CNVR112	chr7	9572412	9642062	Loss
CNVR92	chr5	12963601	13191989	Loss
CNVR53	chr2	96908968	97270073	Loss
CNVR201	chr19	16066779	16200203	Loss
CNVR64	chr2	190561698	190673408	Loss
CNVR37	chr1	187472256	187547000	Loss
CNVR135	chr9	11627386	12923703	Loss
CNVR107	chr6	95042865	95302002	Loss
CNVR132	chr8	87647645	87694698	Loss
CNVR75	chr3	128292897	128768226	Loss
CNVR159	chr11	8756030	9098637	Loss
CNVR119	chr7	103104070	103477088	Loss
CNVR215	chr22	1010961	1800616	Loss
CNVR153	chr10	61648219	62473350	Loss
CNVR60	chr2	175778137	175831096	Loss
CNVR191	chr16	57298020	57714610	Loss
CNVR86	chr4	56825041	57011511	Loss
CNVR223	chr23	23351427	23499378	Loss
CNVR124	chr8	36674734	36862138	Loss
CNVR74	chr3	88165549	88396747	Loss
CNVR70	chr3	1057579	1379193	Loss
CNVR170	chr15	10223338	10536093	Loss
CNVR99	chr5	90573638	91220419	Loss
CNVR80	chr3	211069150	211362923	Loss
CNVR167	chr13	42162665	42299115	Loss
CNVR211	chr21	25759271	25881397	Loss
CNVR221	chr23	9923105	9974468	Loss
CNVR28	chr1	86080692	86776868	Loss
CNVR148	chr10	41700445	41929999	Loss
CNVR149	chr10	42662622	42741164	Loss
CNVR174	chr15	46252420	46587627	Loss
CNVR78	chr3	191329417	191401244	Loss
CNVR171	chr15	16064905	16218494	Loss
CNVR47	chr2	261198826	261718188	Loss
CNVR238	chr26	28137841	28236209	Loss
CNVR181	chr16	16984728	17095647	Loss
CNVR193	chr16	76675415	76730658	Loss
CNVR42	chr1	229636965	229713493	Loss
CNVR58	chr2	128152673	128498105	Loss
CNVR38	chr1	194306216	194387653	Loss
CNVR156	chr11	412692	498614	Loss
CNVR40	chr1	225963204	226061889	Loss
CNVR213	chr21	44659875	45012897	Loss
CNVR22	chr1	17755700	17927865	Loss
CNVR50	chr2	48870978	48937025	Loss
CNVR142	chr9	97738014	97841104	Loss
CNVR141	chr9	89069109	89417120	Loss
CNVR65	chr2	191645132	191805415	Loss
CNVR111	chr7	2932765	3297890	Loss
CNVR237	chr26	23585044	23679490	Loss
CNVR154	chr10	67301196	67380771	Loss
CNVR179	chr16	14628105	14845632	Loss
CNVR62	chr2	183052607	183396851	Loss
CNVR16	chr19	45775486	45897100	Gain
	NM_001162546,ARF4,ADP-ribosylation factor 4,protein-coding
CNVR69	chr2	26198532	26427896	Loss
CNVR81	chr3	213058438	213286629	Loss
CNVR202	chr19	27998151	28182587	Loss
CNVR66	chr2	200621949	200885269	Loss
CNVR57	chr2	116127777	116423980	Loss
CNVR31	chr1	141135826	141348822	Loss
CNVR5	chr17	24971029	26000884	Both
CNVR101	chr6	20938615	21061769	Loss
CNVR178	chr16	887459	1082093	Loss
CNVR206	chr20	1420840	1676513	Loss
CNVR32	chr1	144435208	144484393	Loss
CNVR176	chr15	68976559	69141695	Loss
CNVR63	chr2	187170208	187283547	Loss
CNVR204	chr19	35209447	35385575	Loss
CNVR127	chr8	57417085	57479468	Loss
CNVR128	chr8	69618867	70638026	Loss
CNVR1	chr1	191685316	191876696	Both
CNVR151	chr10	51181539	51406054	Loss
CNVR117	chr7	97424639	97592385	Loss
CNVR82	chr3	224604637	224974616	Loss
CNVR39	chr1	207783918	208254714	Loss
CNVR198	chr18	45798659	46058145	Loss
CNVR83	chr4	14153804	14236707	Loss
CNVR98	chr5	85626169	85812681	Loss
CNVR231	chr25	21919108	21998738	Loss
CNVR113	chr7	20430110	20580046	Loss
CNVR175	chr15	53158448	53224915	Loss
CNVR166	chr13	14361390	14506749	Loss
CNVR173	chr15	37443121	37760673	Loss
CNVR96	chr5	46350867	46628205	Loss
CNVR52	chr2	70448477	70619397	Loss
CNVR115	chr7	78780617	79109387	Loss
CNVR43	chr1	258746229	258802788	Loss
CNVR192	chr16	67037384	67296025	Loss
CNVR194	chr17	3683592	3968955	Loss
CNVR195	chr17	28567422	28751326	Loss
CNVR216	chr22	4169269	4244964	Loss
CNVR3	chr9	6439820	6808892	Both
CNVR56	chr2	106973609	107178019	Loss
CNVR9	chr5	67243574	68161647	Gain
CNVR137	chr9	69520690	69727981	Loss
CNVR109	chr6	106117035	106217905	Loss
CNVR114	chr7	66781862	67183776	Loss
CNVR67	chr2	202228555	202548105	Loss
CNVR165	chr13	12044615	12137530	Loss
CNVR162	chr12	4009942	4214035	Loss
CNVR186	chr16	33717828	33887513	Loss
CNVR138	chr9	70730428	70808263	Loss
CNVR2	chr8	2441081	2753978	Both
CNVR233	chr26	10633898	11692755	Loss
CNVR49	chr2	43715011	43813804	Loss
CNVR23	chr1	19651513	19817567	Loss
CNVR144	chr10	1741579	2537496	Loss
CNVR207	chr20	24427749	24441405	Loss
CNVR190	chr16	56569184	56705922	Loss
CNVR227	chr24	30266733	30523402	Loss
CNVR222	chr23	15286182	15595395	Loss
CNVR169	chr14	3089361	3404872	Loss
CNVR110	chr6	120255093	120358495	Loss
CNVR102	chr6	36577984	36682153	Loss
CNVR72	chr3	44825376	45012699	Loss
CNVR36	chr1	170958364	171009370	Loss
CNVR125	chr8	37338459	37432765	Loss
CNVR217	chr22	10830646	11038413	Loss
CNVR87	chr4	65357024	65666366	Loss
CNVR24	chr1	30552484	30619559	Loss
CNVR21	chr1	12803672	13140050	Loss
CNVR134	chr9	7635796	8379972	Loss
CNVR29	chr1	102504882	102798353	Loss
CNVR89	chr4	88468302	89046413	Loss
CNVR157	chr11	872122	1548438	Loss
CNVR104	chr6	77984215	78103269	Loss
CNVR4	chr15	82881233	83423413	Both
CNVR19	chr23	27011021	27062541	Gain
CNVR34	chr1	147106850	147680475	Loss
CNVR26	chr1	70513087	70817947	Loss
CNVR120	chr7	106522080	106610710	Loss
CNVR17	chr20	55082990	55211137	Gain
CNVR229	chr25	10264608	10425021	Loss
CNVR228	chr24	42927903	43062365	Loss
CNVR235	chr26	14695894	14807455	Loss
CNVR129	chr8	73827366	73877775	Loss
CNVR183	chr16	20568767	20754763	Loss
CNVR205	chr19	43743905	44242173	Loss
CNVR147	chr10	23788235	23863602	Loss
CNVR59	chr2	133048067	133154893	Loss
CNVR143	chr9	99226085	99374334	Loss
CNVR76	chr3	166676238	167311108	Loss
	NM_001199792,AVPR1A,arginine vasopressin receptor 1A,protein-coding
	NM_001199793,AVPR2,arginine vasopressin receptor 2,protein-coding
CNVR133	chr9	7465927	7563022	Loss
CNVR73	chr3	55854039	56084303	Loss
CNVR234	chr26	13285868	13466249	Loss
CNVR158	chr11	2250205	2501292	Loss
CNVR116	chr7	95861001	95925254	Loss
CNVR77	chr3	180207291	180435305	Loss
	NM_001142895,SLC25A3,solute carrier family 25 (mitochondrial carrier; phosphate carrier), member 3,protein-coding
CNVR10	chr6	108202628	108778269	Gain
CNVR180	chr16	15575456	15746560	Loss
CNVR61	chr2	177496139	177656132	Loss
CNVR68	chr2	205520391	205548279	Loss
CNVR48	chr2	33265994	33367317	Loss
CNVR210	chr21	24983369	25083552	Loss

## Sheet: sheet2
CNVR ID	Chromosome and gene annotation(homologous cattle genes)	Start position	End position	Type
CNVR118	chr7	101557641	101917940	Loss
CNVR168	chr13	61547978	61671286	Loss
	NM_001035476,SLMO2,616523,13,-,slowmo homolog 2 (Drosophila),protein-coding
	NM_001143741,ATP5E,617230,13,-,ATP synthase, H+ transporting, mitochondrial F1 complex, epsilon subunit,protein-coding
	NM_001144100,TUBB1,541271,13,-,tubulin, beta 1 class VI,protein-coding
	NM_001034663,TUBB4B,539149,11,-,tubulin, beta 2C,protein-coding
	NM_001034697,TUBB4A,540236,7,-,tubulin, beta 4A class IVa,protein-coding
	NM_001046549,TUBB2B,615087,23,-,tubulin, beta 2B class IIb,protein-coding
	NM_001046373,TUBB6,534206,24,-,tubulin, beta 6 class V,protein-coding
	NM_001003900,TUBB2A,100295973,23,-,tubulin, beta 2A class IIa,protein-coding
	NM_001077127,TUBB3,768070,18,-,tubulin, beta 3 class III,protein-coding
	NM_001077835,CTSZ,404187,13,-,cathepsin Z,protein-coding
CNVR97	chr5	51341295	51499408	Loss
	NM_001046325,REEP2,532432,7,-,receptor accessory protein 2,protein-coding
	NM_001045875,EGR1,407125,7,-,early growth response 1,protein-coding
	NM_001076254,ETF1,541077,7,-,eukaryotic translation termination factor 1,protein-coding
	NM_174580,POU5F1,282316,23,-,POU class 5 homeobox 1,protein-coding
	NM_001034524,HSPA9,517535,7,-,heat shock 70kDa protein 9 (mortalin),protein-coding
CNVR14	chr18	12221287	12500969	Gain
CNVR27	chr1	77898392	78240670	Loss
	NM_001110081,PTBP2,537341,3,-,polypyrimidine tract binding protein 2,protein-coding
	NM_174442,PTBP1,282018,7,-,polypyrimidine tract binding protein 1,protein-coding
CNVR139	chr9	76545109	76802154	Loss
CNVR155	chr10	69836329	69936035	Loss
CNVR121	chr8	8934285	9057201	Loss
CNVR84	chr4	16197653	16293362	Loss
CNVR199	chr18	57017090	57166462	Loss
CNVR136	chr9	41831194	42051923	Loss
	NM_001206009,CLVS1,532808,14,-,clavesin 1,protein-coding
	NM_174757,ASPH,286771,14,-,aspartate beta-hydroxylase,protein-coding
CNVR177	chr15	84689659	84885513	Loss
CNVR85	chr4	21136704	21356609	Loss
	NM_001034337,TMEM106B,508903,4,-,transmembrane protein 106B,protein-coding
CNVR35	chr1	158057964	158849361	Loss
CNVR12	chr8	23672340	23751695	Gain
	NM_001205437,BET3L,783172,9,-,BET3 like (S. cerevisiae),protein-coding
	NM_001206235,FAM26F,616136,9,-,family with sequence similarity 26, member F,protein-coding
CNVR145	chr10	2996728	3055941	Loss
CNVR230	chr25	14159651	14356554	Loss
CNVR200	chr19	4429760	4653492	Loss
	NM_001035361,RBMS1,526135,2,-,RNA binding motif, single stranded interacting protein 1,protein-coding
	NM_001034365,RBMS2,509798,5,-,RNA binding motif, single stranded interacting protein 2,protein-coding
CNVR15	chr18	61473124	61540208	Gain
	NM_001038050,IFI27,507138,21,-,putative ISG12(a) protein,protein-coding
	NM_001075588,IFI6,512913,2,-,interferon, alpha-inducible protein 6,protein-coding
	NM_001076061,IFI27L2,535465,21,-,interferon, alpha-inducible protein 27-like 2,protein-coding
CNVR225	chr23	41883538	42013227	Loss
CNVR160	chr11	17907010	18077431	Loss
	NM_001046082,RHOT1,511257,19,-,ras homolog gene family, member T1,protein-coding
	NM_001098936,RNF135,511125,19,-,ring finger protein 135,protein-coding
	NM_001192798,ADAP2,534106,19,-,ArfGAP with dual PH domains 2,protein-coding
	NM_174513,ADAP1,282176,25,-,ArfGAP with dual PH domains 1,protein-coding
	NM_001168010,C19H17orf42,534204,19,-,chromosome 19 open reading frame, human C17orf42,protein-coding
	NM_001206489,ATAD5,513059,19,-,ATPase family, AAA domain containing 5,protein-coding
CNVR105	chr6	80961711	81094573	Loss
CNVR219	chr22	39171809	39982820	Loss
	NM_173995,ATRN,281017,13,-,attractin,protein-coding
CNVR54	chr2	103157283	103271606	Loss
CNVR197	chr17	38578500	38628942	Loss
CNVR182	chr16	20006549	20340206	Loss
	NM_001077029,NDUFAF2,767961,20,-,NADH dehydrogenase (ubiquinone) 1 alpha subcomplex, assembly factor 2,protein-coding
	NM_001034572,PHB,530409,19,-,prohibitin,protein-coding
	NM_001110181,ERCC8,518857,20,-,excision repair cross-complementing rodent repair deficiency, complementation group 8,protein-coding
CNVR79	chr3	207493246	207705614	Loss
	NM_001046601,MRPS24,617466,22,-,mitochondrial ribosomal protein S24,protein-coding
	NM_001035398,CMAS,100336710,5,-,cytidine monophosphate N-acetylneuraminic acid synthetase,protein-coding
CNVR140	chr9	86546307	86830573	Loss
	NM_001080272,OSMR,514720,20,-,oncostatin M receptor,protein-coding
	NM_001098150,PLEKHF2,782597,14,-,pleckstrin homology domain containing, family F (with FYVE domain) member 2,protein-coding
	NM_001082468,PLEKHF1,782309,18,-,pleckstrin homology domain containing, family F (with FYVE domain) member 1,protein-coding
	NM_001105389,C14H8orf38,523017,14,-,chromosome 14 open reading frame, human C8orf38,protein-coding
	NM_001079776,TRIAP1,525164,17,-,TP53 regulated inhibitor of apoptosis 1,protein-coding
	NM_001205423,TP53INP1,782667,14,-,tumor protein p53 inducible nuclear protein 1,protein-coding
CNVR46	chr1	298158642	298404470	Loss
	NM_001101948,ZNF596,511959,1,-,zinc finger protein 596,protein-coding
	NM_001105032,ZNF705A,100125413,27,-,zinc finger protein 705A,protein-coding
CNVR88	chr4	83148018	83493185	Loss
	NM_001037821,MADCAM1,789849,Un,-,mucosal vascular addressin cell adhesion molecule 1-like,protein-coding
CNVR172	chr15	23105512	23175045	Loss
CNVR71	chr3	16487285	16614618	Loss
	NM_001163937,SNX7,512918,3,-,sorting nexin 7,protein-coding
CNVR212	chr21	40370311	40616198	Loss
	NM_001046470,TMEM109,540138,29,-,transmembrane protein 109,protein-coding
	NM_001102237,TMEM132A,540137,29,-,transmembrane protein 132A,protein-coding
	NM_001101927,SLC15A4,510499,17,-,solute carrier family 15, member 4,protein-coding
	NM_173899,CD5,280745,29,-,CD5 molecule,protein-coding
	NM_001206150,VPS37C,613817,29,-,vacuolar protein sorting 37 homolog C (S. cerevisiae),protein-coding
	NM_001205718,VPS37D,539811,25,-,vacuolar protein sorting 37 homolog D (S. cerevisiae),protein-coding
CNVR130	chr8	74136270	74390792	Loss
	NM_001110084,DMD,540755,X,Xq34,dystrophin,protein-coding
CNVR95	chr5	42323305	43505175	Loss
	NM_001206740,OR4D5,504624,29,-,olfactory receptor, family 4, subfamily D, member 5,protein-coding
	NM_001034606,STX17,534304,27,-,syntaxin 17,protein-coding
	NM_001105049,LOC100125776,100125776,15,-,olfactory receptor,protein-coding
	NM_001206338,LOC788615,788615,5,-,olfactory receptor-like,protein-coding
	NM_001206767,LOC530354,530354,15,-,olfactory receptor-like,protein-coding
	NM_001105049,LOC100125776,100125776,15,-,olfactory receptor,protein-coding
	NM_001105049,LOC100125776,100125776,15,-,olfactory receptor,protein-coding
	NM_001206740,OR4D5,504624,29,-,olfactory receptor, family 4, subfamily D, member 5,protein-coding
	NM_001206767,LOC530354,530354,15,-,olfactory receptor-like,protein-coding
CNVR41	chr1	227958127	228061447	Loss
	NM_001205973,NLGN1,530042,1,-,neuroligin 1,protein-coding
	NM_001075504,NLGN3,511251,X,-,neuroligin 3,protein-coding
	NM_001191242,NLGN2,787986,19,-,neuroligin 2,protein-coding
CNVR218	chr22	35135207	35298238	Loss
CNVR185	chr16	31845248	32106598	Loss
	NM_001206580,HCN1,538255,20,-,hyperpolarization activated cyclic nucleotide-gated potassium channel 1,protein-coding
CNVR152	chr10	56312119	56520278	Loss
CNVR184	chr16	30432231	30636839	Loss
CNVR146	chr10	13411874	13453717	Loss
	NM_001075480,C11H2orf50,510955,11,-,chromosome 11 open reading frame, human C2orf50,protein-coding
	NM_001257089,C11H2orf50,510955,11,-,chromosome 11 open reading frame, human C2orf50,protein-coding
CNVR164	chr13	5656429	5754908	Loss
	NM_001105050,BTBD6,100125777,21,-,BTB (POZ) domain containing 6,protein-coding
CNVR161	chr11	49921941	50038566	Loss
	NM_001192675,TANC2,529494,19,-,tetratricopeptide repeat, ankyrin repeat and coiled-coil containing 2,protein-coding
CNVR106	chr6	85621179	86406499	Loss
CNVR103	chr6	38919831	39081346	Loss
	NM_001034041,SNCA,282857,6,-,synuclein, alpha (non A4 component of amyloid precursor),protein-coding
CNVR51	chr2	59927907	60010660	Loss
CNVR6	chr21	28724590	29098780	Both
	NM_001040505,SAA4,505308,29,-,serum amyloid A4, constitutive,protein-coding
	NM_001206685,LOC787625,787625,29,-,olfactory receptor Olr1242-like,protein-coding
	NM_001206768,LOC788573,788573,29,-,olfactory receptor Olr1242-like,protein-coding
	NM_001206740,OR4D5,504624,29,-,olfactory receptor, family 4, subfamily D, member 5,protein-coding
	NM_001206768,LOC788573,788573,29,-,olfactory receptor Olr1242-like,protein-coding
	NM_001206685,LOC787625,787625,29,-,olfactory receptor Olr1242-like,protein-coding
	NM_001206756,LOC504623,504623,29,-,olfactory receptor-like,protein-coding
CNVR25	chr1	58691477	58907550	Loss
CNVR33	chr1	144817903	145170621	Loss
CNVR45	chr1	294305442	294419479	Loss
CNVR188	chr16	48679281	49003509	Loss
CNVR163	chr12	10064953	10523802	Loss
CNVR90	chr4	95090101	95218849	Loss
CNVR44	chr1	269515138	269886017	Loss
CNVR11	chr8	7302662	7359116	Gain
	NM_174507,BCKDHB,282150,9,-,branched chain keto acid dehydrogenase E1, beta polypeptide,protein-coding
CNVR30	chr1	116289067	116481781	Loss
	NM_001105456,CD1A,782023,3,-,CD1a molecule,protein-coding
	NM_001075382,CD1A,782023,3,-,CD1a molecule,protein-coding
	NM_001077876,OR10H1,508140,7,-,olfactory receptor, family 10, subfamily H, member 1,protein-coding
	NM_001206338,LOC788615,788615,5,-,olfactory receptor-like,protein-coding
	NM_001105456,CD1A,782023,3,-,CD1a molecule,protein-coding
	NM_001102024,LOC515418,515418,3,-,CD1a molecule-like,protein-coding
CNVR203	chr19	28661126	28825257	Loss
	NM_001191459,CNTN6,533402,22,-,contactin 6,protein-coding
CNVR126	chr8	56674447	56838846	Loss
	NM_001098116,THEMIS,540554,9,-,thymocyte selection associated,protein-coding
CNVR18	chr21	4744399	5220352	Gain
CNVR208	chr20	31119205	31993750	Loss
	NM_001098382,OR12D2,510775,23,-,olfactory receptor, family 12, subfamily D, member 2,protein-coding
	NM_001034772,HMGN1,785479,23,-,high mobility group nucleosome binding domain 1,protein-coding
	NM_001101948,ZNF596,511959,1,-,zinc finger protein 596,protein-coding
	NM_001082449,ZNF555,538773,7,-,zinc finger protein 555,protein-coding
	NM_001075799,TRIM27,520111,23,-,tripartite motif containing 27,protein-coding
CNVR93	chr5	33654732	33811712	Loss
CNVR150	chr10	43995828	44333460	Loss
CNVR224	chr23	28400694	28489941	Loss
CNVR187	chr16	46944599	47396344	Loss
CNVR8	chr4	114022376	114218496	Gain
CNVR13	chr10	85172788	85225285	Gain
CNVR232	chr25	42017537	42103395	Loss
CNVR131	chr8	82635994	83094052	Loss
	NM_001082435,FBXO5,515080,9,-,F-box protein 5,protein-coding
	NR_030934,MIR2480,100313243,9,-,microRNA mir-2480,miscRNA
	NM_001206660,NCL,497013,2,-,nucleolin,protein-coding
CNVR214	chr21	52788004	52907062	Loss
	NM_001034443,NADSYN1,513400,29,-,NAD synthetase 1,protein-coding
CNVR94	chr5	37878014	37997591	Loss
CNVR20	chr1	5509605	5803319	Loss
CNVR220	chr23	8800376	8996976	Loss
CNVR189	chr16	53290101	53723069	Loss
	NM_001076026,LIN37,534550,18,-,lin-37 homolog (C. elegans),protein-coding
	NM_001205374,SS18L2,618689,22,-,synovial sarcoma translocation gene on chromosome 18-like 2,protein-coding
CNVR91	chr4	127053991	127120495	Loss
	NM_001206781,VIPR2,790124,4,-,vasoactive intestinal peptide receptor 2,protein-coding
CNVR236	chr26	20008258	20943890	Loss
CNVR226	chr24	573924	696030	Loss
	NM_001166612,SNRNP25,513526,25,-,small nuclear ribonucleoprotein 25kDa (U11/U12),protein-coding
	NM_001105400,RHBDF1,529167,25,-,rhomboid 5 homolog 1 (Drosophila),protein-coding
	NM_001206315,NPRL3,534485,25,-,nitrogen permease regulator-like 3 (S. cerevisiae),protein-coding
	NM_001103257,SNX12,520739,X,-,sorting nexin 12,protein-coding
	NM_001083768,HBM,100140603,25,-,hemoglobin, mu,protein-coding
	NM_001077422,HBA,512439,25,-,hemoglobin, alpha 2,protein-coding
	NM_001080333,HBQ1,618325,25,-,hemoglobin, theta 1,protein-coding
	NM_001080301,LUC7L,535131,25,-,LUC7-like (S. cerevisiae),protein-coding
CNVR209	chr21	3558928	3946912	Loss
CNVR196	chr17	36180354	36408490	Loss
	NM_001080272,OSMR,514720,20,-,oncostatin M receptor,protein-coding
CNVR108	chr6	102654135	102875580	Loss
	NM_001206411,NAA11,528769,6,-,N(alpha)-acetyltransferase 11, NatA catalytic subunit,protein-coding
	NM_001046511,NAA10,613636,7,-,N(alpha)-acetyltransferase 10, NatA catalytic subunit,protein-coding
	NM_001256551,GK2,540143,6,-,glycerol kinase 2,protein-coding
	NM_001075236,GK,505987,X,-,glycerol kinase,protein-coding
	NM_001046437,LOC538702,538702,2,-,glycerol kinase 2-like,protein-coding
CNVR7	chr3	4623999	4694801	Gain
	NM_001040546,MED27,525389,11,-,mediator complex subunit 27,protein-coding
CNVR123	chr8	34485708	34565175	Loss
	NM_174772,PREP,286818,9,-,prolyl endopeptidase,protein-coding
CNVR100	chr5	95792652	96193956	Loss
CNVR55	chr2	105921308	106104444	Loss
CNVR122	chr8	13461346	13584103	Loss
	NM_001111261,CENPW,787125,9,-,centromere protein W,protein-coding
CNVR112	chr7	9572412	9642062	Loss
CNVR92	chr5	12963601	13191989	Loss
	NM_001082449,ZNF555,538773,7,-,zinc finger protein 555,protein-coding
CNVR53	chr2	96908968	97270073	Loss
CNVR201	chr19	16066779	16200203	Loss
	NM_001102169,ANO10,534290,22,-,anoctamin 10,protein-coding
CNVR64	chr2	190561698	190673408	Loss
	NM_001078070,DPP10,617222,2,-,dipeptidyl-peptidase 10 (non-functional),protein-coding
	NM_174040,DPP6,281123,4,-,dipeptidyl-peptidase 6,protein-coding
CNVR37	chr1	187472256	187547000	Loss
CNVR135	chr9	11627386	12923703	Loss
CNVR107	chr6	95042865	95302002	Loss
CNVR159	chr11	8756030	9098637	Loss
	NM_001110182,TRIM37,617078,19,-,tripartite motif containing 37,protein-coding
CNVR132	chr8	87647645	87694698	Loss
	NM_001040537,GTF2H5,518046,9,-,general transcription factor IIH, polypeptide 5,protein-coding
CNVR75	chr3	128292897	128768226	Loss
CNVR119	chr7	103104070	103477088	Loss
CNVR215	chr22	1010961	1800616	Loss
	NM_001077831,COX6A1,282199,17,-,cytochrome c oxidase subunit VIa polypeptide 1,protein-coding
CNVR153	chr10	61648219	62473350	Loss
CNVR60	chr2	175778137	175831096	Loss
CNVR191	chr16	57298020	57714610	Loss
CNVR86	chr4	56825041	57011511	Loss
	NM_001205569,FOXP2,505502,4,-,forkhead box P2,protein-coding
	NM_001083689,FOXP1,515903,22,-,forkhead box P1,protein-coding
	NM_001205524,FOXP4,517805,23,-,forkhead box P4,protein-coding
CNVR223	chr23	23351427	23499378	Loss
	NM_001034374,MAPRE2,510159,24,-,microtubule-associated protein, RP/EB family, member 2,protein-coding
	NM_001075917,MAPRE3,528839,11,-,microtubule-associated protein, RP/EB family, member 3,protein-coding
	NM_001075334,MAPRE1,507845,13,-,microtubule-associated protein, RP/EB family, member 1,protein-coding
CNVR70	chr3	1057579	1379193	Loss
	NM_001205320,OLFM2,507252,7,-,olfactomedin 2,protein-coding
	NM_001098094,OLFM3,538499,3,-,olfactomedin 3,protein-coding
	NM_001101879,OLFM1,507002,11,-,olfactomedin 1,protein-coding
CNVR74	chr3	88165549	88396747	Loss
CNVR124	chr8	36674734	36862138	Loss
CNVR170	chr15	10223338	10536093	Loss
CNVR99	chr5	90573638	91220419	Loss
CNVR80	chr3	211069150	211362923	Loss
	NM_001040561,CAPZA3,539160,5,-,capping protein (actin filament) muscle Z-line, alpha 3,protein-coding
	NM_001011680,PLCZ1,497026,5,-,phospholipase C, zeta 1,protein-coding
	NM_001206512,PIK3C2G,513301,5,-,phosphoinositide-3-kinase, class 2, gamma polypeptide,protein-coding
	NM_001192218,DNAJC21,509302,20,-,DnaJ (Hsp40) homolog, subfamily C, member 21,protein-coding
	NM_001075337,DNAJC2,507897,4,-,DnaJ (Hsp40) homolog, subfamily C, member 2,protein-coding
CNVR211	chr21	25759271	25881397	Loss
CNVR167	chr13	42162665	42299115	Loss
	NM_001206829,NAA20,540212,13,-,N(alpha)-acetyltransferase 20, NatB catalytic subunit,protein-coding
	NM_001206522,CRNKL1,526536,13,-,crooked neck pre-mRNA splicing factor-like 1 (Drosophila),protein-coding
CNVR221	chr23	9923105	9974468	Loss
CNVR174	chr15	46252420	46587627	Loss
	NM_001206666,LOC783210,783210,15,-,olfactory receptor 491-like,protein-coding
	NM_001206666,LOC783210,783210,15,-,olfactory receptor 491-like,protein-coding
	NM_001206666,LOC783210,783210,15,-,olfactory receptor 491-like,protein-coding
CNVR149	chr10	42662622	42741164	Loss
CNVR148	chr10	41700445	41929999	Loss
CNVR28	chr1	86080692	86776868	Loss
	NM_001098022,ATP6AP2,513520,X,-,ATPase, H+ transporting, lysosomal accessory protein 2,protein-coding
CNVR171	chr15	16064905	16218494	Loss
	NM_001191341,GUCY1A2,613600,15,-,guanylate cyclase 1, soluble, alpha 2,protein-coding
CNVR78	chr3	191329417	191401244	Loss
CNVR69	chr2	261198826	261718188	Loss
CNVR238	chr26	28137841	28236209	Loss
	NM_001206160,TNKS,535030,27,-,tankyrase, TRF1-interacting ankyrin-related ADP-ribose polymerase,protein-coding
CNVR193	chr16	76675415	76730658	Loss
CNVR181	chr16	16984728	17095647	Loss
CNVR42	chr1	229636965	229713493	Loss
	NM_001123034,NCEH1,534212,1,-,neutral cholesterol ester hydrolase 1,protein-coding
CNVR58	chr2	128152673	128498105	Loss
	NM_001079509,GULP1,615926,2,-,GULP, engulfment adaptor PTB domain containing 1,protein-coding
CNVR156	chr11	412692	498614	Loss
CNVR38	chr1	194306216	194387653	Loss
CNVR40	chr1	225963204	226061889	Loss
CNVR213	chr21	44659875	45012897	Loss
	NM_001024488,SLC3A2,507107,29,-,solute carrier family 3 (activators of dibasic and neutral amino acid transport), member 2,protein-coding
	NM_001244609,CHRM1,281684,29,-,cholinergic receptor, muscarinic 1,protein-coding
	NM_001001143,SLC22A6,407180,29,-,solute carrier family 22 (organic anion transporter), member 6,protein-coding
	NM_001001143,SLC22A6,407180,29,-,solute carrier family 22 (organic anion transporter), member 6,protein-coding
	NM_001206246,SLC22A8,404128,29,-,solute carrier family 22 (organic anion transporter), member 8,protein-coding
	NM_001101917,SLC22A10,509728,29,-,solute carrier family 22, member 10,protein-coding
	NM_001046006,SLC22A9,508494,29,-,solute carrier family 22 (organic anion transporter), member 9,protein-coding
	NM_001101917,SLC22A10,509728,29,-,solute carrier family 22, member 10,protein-coding
	NM_001046006,SLC22A9,508494,29,-,solute carrier family 22 (organic anion transporter), member 9,protein-coding
CNVR22	chr1	17755700	17927865	Loss
	NM_001110092,FAM183A,782130,3,-,family with sequence similarity 183, member A,protein-coding
	NM_001034417,EBNA1BP2,512041,3,-,EBNA1 binding protein 2,protein-coding
	NM_001046023,TMEM125,509101,3,-,transmembrane protein 125,protein-coding
	NM_001081517,C3H1orf210,509100,3,-,chromosome 3 open reading frame, human C1orf210,protein-coding
	NM_001034035,HPRT1,281229,X,-,hypoxanthine phosphoribosyltransferase 1,protein-coding
	NM_173965,TIE1,280941,3,-,tyrosine kinase with immunoglobulin-like and EGF-like domains 1,protein-coding
	NM_173964,TEK,280939,8,-,TEK tyrosine kinase, endothelial,protein-coding
CNVR50	chr2	48870978	48937025	Loss
CNVR142	chr9	97738014	97841104	Loss
CNVR141	chr9	89069109	89417120	Loss
CNVR65	chr2	191645132	191805415	Loss
CNVR237	chr26	23585044	23679490	Loss
	NM_001080914,TUSC3,615007,27,-,tumor suppressor candidate 3,protein-coding
	NM_001244318,MAGT1,100301169,X,-,similar to magnesium transporter 1,protein-coding
CNVR179	chr16	14628105	14845632	Loss
	NM_001206153,ERBB2IP,512866,20,-,erbb2 interacting protein,protein-coding
CNVR154	chr10	67301196	67380771	Loss
CNVR111	chr7	2932765	3297890	Loss
CNVR62	chr2	183052607	183396851	Loss
CNVR16	chr19	45775486	45897100	Gain
	NM_001034530,ARF4,518601,22,-,ADP-ribosylation factor 4,protein-coding
CNVR47	chr2	26198532	26427896	Loss
	NM_001192064,DIRAS2,538667,8,-,DIRAS family, GTP-binding RAS-like 2,protein-coding
CNVR202	chr19	27998151	28182587	Loss
CNVR81	chr3	213058438	213286629	Loss
	NM_001034553,PINX1,525027,8,-,PIN2/TERF1 interacting, telomerase inhibitor 1,protein-coding
	NM_001046337,LMO3,532870,5,-,LIM domain only 3 (rhombotin-like 2),protein-coding
	NM_001075895,LMO1,527152,15,-,LIM domain only 1 (rhombotin 1),protein-coding
CNVR66	chr2	200621949	200885269	Loss
	NM_001206511,CNTNAP4,536775,18,-,contactin associated protein-like 4,protein-coding
CNVR57	chr2	116127777	116423980	Loss
	NM_001191298,GALNTL6,615819,8,-,UDP-N-acetyl-alpha-D-galactosamine:polypeptide N-acetylgalactosaminyltransferase-like 6,protein-coding
CNVR31	chr1	141135826	141348822	Loss
CNVR5	chr17	24971029	26000884	Both
	NM_174568,PABPC1,282296,14,-,poly(A) binding protein, cytoplasmic 1,protein-coding
	NR_024614,RPS27,783661,17,-,ribosomal protein S27 pseudogene,pseudo
CNVR206	chr20	1420840	1676513	Loss
CNVR178	chr16	887459	1082093	Loss
	NM_001191450,SLIT3,615883,20,-,slit homolog 3 (Drosophila),protein-coding
	NM_001191516,SLIT2,534164,6,-,slit homolog 2 (Drosophila),protein-coding
CNVR101	chr6	20938615	21061769	Loss
CNVR176	chr15	68976559	69141695	Loss
	NM_001038036,EHF,505422,15,-,ets homologous factor,protein-coding
	NM_001024569,ELF5,539420,15,-,E74-like factor 5 (ets domain transcription factor),protein-coding
CNVR32	chr1	144435208	144484393	Loss
CNVR63	chr2	187170208	187283547	Loss
CNVR204	chr19	35209447	35385575	Loss
CNVR127	chr8	57417085	57479468	Loss
	NM_001191537,PTPRK,509657,9,-,protein tyrosine phosphatase, receptor type, K,protein-coding
	NM_001191494,PTPRU,535675,2,-,protein tyrosine phosphatase, receptor type, U,protein-coding
CNVR151	chr10	51181539	51406054	Loss
CNVR1	chr1	191685316	191876696	Both
CNVR128	chr8	69618867	70638026	Loss
CNVR117	chr7	97424639	97592385	Loss
	NM_001191218,STON2,785664,10,-,stonin 2,protein-coding
CNVR82	chr3	224604637	224974616	Loss
	NM_001143742,WC1,783109,5,-,BoWC1.1,protein-coding
	NM_001105496,TMED7,100125926,10,-,transmembrane emp24 protein transport domain containing 7,protein-coding
	NM_001081609,TMED3,539132,21,-,transmembrane emp24 protein transport domain containing 3,protein-coding
	NM_001046183,PEX5,514832,5,-,peroxisomal biogenesis factor 5,protein-coding
	NM_001079776,TRIAP1,525164,17,-,TP53 regulated inhibitor of apoptosis 1,protein-coding
	NM_001075425,CLSTN3,509969,5,-,calsyntenin 3,protein-coding
	NM_001206757,CLSTN2,530999,1,-,calsyntenin 2,protein-coding
	NM_001101192,RBP5,539418,5,-,retinol binding protein 5, cellular,protein-coding
	NM_001192155,C1RL,507633,5,-,complement component 1, r subcomponent-like,protein-coding
	NM_001034407,C1R,511581,5,-,complement component 1, r subcomponent,protein-coding
	NM_001034407,C1R,511581,5,-,complement component 1, r subcomponent,protein-coding
	NM_001076550,C1S,767827,5,-,complement component 1, s subcomponent,protein-coding
	NM_001024546,LPCAT3,515361,5,-,lysophosphatidylcholine acyltransferase 3,protein-coding
CNVR198	chr18	45798659	46058145	Loss
	NM_001192657,NPAS1,528272,18,-,neuronal PAS domain protein 1,protein-coding
CNVR39	chr1	207783918	208254714	Loss
	NM_001205856,MB21D2,519376,1,-,Mab-21 domain containing 2,protein-coding
CNVR83	chr4	14153804	14236707	Loss
	NM_001113317,SHFM1,767981,4,-,split hand/foot malformation (ectrodactyly) type 1,protein-coding
	NM_001037616,HMGB2,540444,8,-,high mobility group box 2,protein-coding
	NM_001040562,HMGB4,539195,3,-,high mobility group box 4,protein-coding
CNVR231	chr25	21919108	21998738	Loss
CNVR98	chr5	85626169	85812681	Loss
	NM_001206200,ZFYVE16,536671,7,-,zinc finger, FYVE domain containing 16,protein-coding
	NM_001099713,FAM151B,535260,7,-,family with sequence similarity 151, member B,protein-coding
	NM_001207060,ANKRD34B,529927,7,-,ankyrin repeat domain 34B,protein-coding
	NM_001077883,DHFR,508809,7,-,dihydrofolate reductase,protein-coding
	NM_001102305,MSH3,616744,7,-,mutS homolog 3 (E. coli),protein-coding
CNVR113	chr7	20430110	20580046	Loss
CNVR175	chr15	53158448	53224915	Loss
CNVR173	chr15	37443121	37760673	Loss
	NM_001191418,SOX6,534321,15,-,SRY (sex determining region Y)-box 6,protein-coding
	NM_001083471,SOX5,533829,5,-,SRY (sex determining region Y)-box 5,protein-coding
CNVR166	chr13	14361390	14506749	Loss
CNVR96	chr5	46350867	46628205	Loss
CNVR52	chr2	70448477	70619397	Loss
CNVR115	chr7	78780617	79109387	Loss
	NM_001192989,KCNH5,537813,10,-,potassium voltage-gated channel, subfamily H (eag-related), member 5,protein-coding
	NM_174372,KCNH1,100335817,16,-,potassium voltage-gated channel, subfamily H (eag-related), member 1,protein-coding
CNVR194	chr17	3683592	3968955	Loss
CNVR192	chr16	67037384	67296025	Loss
	NM_001191491,PKP4,281406,2,-,plakophilin 4,protein-coding
CNVR43	chr1	258746229	258802788	Loss
CNVR195	chr17	28567422	28751326	Loss
CNVR216	chr22	4169269	4244964	Loss
CNVR3	chr9	6439820	6808892	Both
CNVR56	chr2	106973609	107178019	Loss
CNVR9	chr5	67243574	68161647	Gain
	NM_001035048,NMUR2,507439,7,-,neuromedin U receptor 2,protein-coding
CNVR137	chr9	69520690	69727981	Loss
CNVR109	chr6	106117035	106217905	Loss
CNVR67	chr2	202228555	202548105	Loss
	NM_001078126,SFRS13A,768310,2,-,splicing factor, arginine/serine-rich 13A,protein-coding
CNVR114	chr7	66781862	67183776	Loss
CNVR186	chr16	33717828	33887513	Loss
	NM_173943,NNT,280878,20,-,nicotinamide nucleotide transhydrogenase,protein-coding
	NR_044990,LOC788736,788736,3,-,poly(A) binding protein interacting protein 1 pseudogene,pseudo
	NM_001104971,PAIP1,510246,20,-,poly(A) binding protein interacting protein 1,protein-coding
	NM_001034054,PGAM1,404148,26,-,phosphoglycerate mutase 1 (brain),protein-coding
CNVR165	chr13	12044615	12137530	Loss
	NM_001076868,CAMK1,520498,22,-,calcium/calmodulin-dependent protein kinase I,protein-coding
	NM_001076836,CAMK1G,511504,16,-,calcium/calmodulin-dependent protein kinase IG,protein-coding
CNVR162	chr12	4009942	4214035	Loss
	NM_001076971,LRRN2,767860,16,-,leucine rich repeat neuronal 2,protein-coding
	NM_001046169,MDM4,514225,16,-,Mdm4 p53 binding protein homolog (mouse),protein-coding
CNVR138	chr9	70730428	70808263	Loss
CNVR2	chr8	2441081	2753978	Both
	NM_001192790,SENP6,533853,9,-,SUMO1/sentrin specific peptidase 6,protein-coding
	NM_001077034,BEX2,768028,X,-,brain expressed X-linked 2,protein-coding
CNVR233	chr26	10633898	11692755	Loss
CNVR49	chr2	43715011	43813804	Loss
CNVR23	chr1	19651513	19817567	Loss
CNVR207	chr20	24427749	24441405	Loss
CNVR144	chr10	1741579	2537496	Loss
CNVR190	chr16	56569184	56705922	Loss
CNVR227	chr24	30266733	30523402	Loss
	NM_001076356,NIPSNAP1,614972,17,-,nipsnap homolog 1 (C. elegans),protein-coding
	NM_001046486,PHKG1,540682,25,-,phosphorylase kinase, gamma 1 (muscle),protein-coding
	NM_001034746,CHCHD2,614033,25,-,coiled-coil-helix-coiled-coil-helix domain containing 2,protein-coding
	NM_001040574,LOC614047,614047,25,-,uncharacterized LOC614047,protein-coding
	NM_001034800,TCEB2,617277,25,-,transcription elongation factor B (SIII), polypeptide 2 (18kDa, elongin B),protein-coding
	NM_001166508,CALM,326597,20,-,calmodulin-like,protein-coding
	NM_001083436,GUSB,515687,25,-,glucuronidase, beta,protein-coding
	NM_001034428,ASL,512771,25,-,argininosuccinate lyase,protein-coding
	NM_001077870,CRCP,507533,25,-,CGRP receptor component,protein-coding
	NM_001034701,DAZAP2,540286,5,-,DAZ associated protein 2,protein-coding
CNVR222	chr23	15286182	15595395	Loss
	NM_001099067,PIK3C3,534815,24,-,phosphoinositide-3-kinase, class 3,protein-coding
	NM_001083646,ZNF268,506621,17,-,zinc finger protein 268,protein-coding
CNVR169	chr14	3089361	3404872	Loss
	NM_001024549,RASSF8,515639,5,-,Ras association (RalGDS/AF-6) domain family (N-terminal) member 8,protein-coding
CNVR72	chr3	44825376	45012699	Loss
CNVR102	chr6	36577984	36682153	Loss
CNVR110	chr6	120255093	120358495	Loss
CNVR36	chr1	170958364	171009370	Loss
CNVR125	chr8	37338459	37432765	Loss
CNVR217	chr22	10830646	11038413	Loss
	NM_001076075,PAPSS2,536409,26,-,3'-phosphoadenosine 5'-phosphosulfate synthase 2,protein-coding
	NM_001205581,ATAD1,506045,26,-,ATPase family, AAA domain containing 1,protein-coding
CNVR87	chr4	65357024	65666366	Loss
	NM_001192237,TBX20,539419,4,-,T-box 20,protein-coding
	NM_001206782,DPY19L2,524676,4,-,dpy-19-like 2 (C. elegans),protein-coding
	NM_001206782,DPY19L2,524676,4,-,dpy-19-like 2 (C. elegans),protein-coding
CNVR24	chr1	30552484	30619559	Loss
CNVR21	chr1	12803672	13140050	Loss
CNVR134	chr9	7635796	8379972	Loss
CNVR29	chr1	102504882	102798353	Loss
	NM_001035017,PHGDH,505103,3,-,phosphoglycerate dehydrogenase,protein-coding
	NM_001045883,HMGCS2,503684,3,-,3-hydroxy-3-methylglutaryl-CoA synthase 2 (mitochondrial),protein-coding
	NM_001206578,HMGCS1,407767,20,-,HMGCS1 protein-like,protein-coding
	NM_001076986,REG4,767907,3,-,regenerating islet-derived family, member 4,protein-coding
CNVR89	chr4	88468302	89046413	Loss
	NM_001035112,CDC42SE1,614042,3,-,CDC42 small effector 1,protein-coding
CNVR157	chr11	872122	1548438	Loss
	NM_001101841,RNPS1,504506,25,-,RNA binding protein S1, serine-rich domain,protein-coding
CNVR4	chr15	82881233	83423413	Both
	NM_001206759,LOC513151,513151,15,-,olfactory receptor-like,protein-coding
	NM_001206338,LOC788615,788615,5,-,olfactory receptor-like,protein-coding
	NM_001206338,LOC788615,788615,5,-,olfactory receptor-like,protein-coding
	NM_001206338,LOC788615,788615,5,-,olfactory receptor-like,protein-coding
CNVR104	chr6	77984215	78103269	Loss
CNVR19	chr23	27011021	27062541	Gain
	NM_001192172,DSG2,508151,24,-,desmoglein 2,protein-coding
CNVR34	chr1	147106850	147680475	Loss
CNVR26	chr1	70513087	70817947	Loss
	NM_001102261,GBP4,100298387,3,-,guanylate binding protein 4,protein-coding
	NM_001076807,LRRC8A,505605,11,-,leucine rich repeat containing 8 family, member A,protein-coding
	NM_001099039,LRRC8C,527708,3,-,leucine rich repeat containing 8 family, member C,protein-coding
CNVR17	chr20	55082990	55211137	Gain
CNVR120	chr7	106522080	106610710	Loss
	NM_001206687,FOXN3,505469,10,-,forkhead box N3,protein-coding
CNVR229	chr25	10264608	10425021	Loss
	NM_001206777,RYR1,100139857,18,18q23-q24,ryanodine receptor 1 (skeletal),protein-coding
CNVR228	chr24	42927903	43062365	Loss
CNVR235	chr26	14695894	14807455	Loss
	NM_001205307,ODZ3,511615,27,-,odz, odd Oz/ten-m homolog 3 (Drosophila),protein-coding
CNVR205	chr19	43743905	44242173	Loss
CNVR183	chr16	20568767	20754763	Loss
	NM_001191451,DEPDC1B,540874,20,-,DEP domain containing 1B,protein-coding
CNVR129	chr8	73827366	73877775	Loss
CNVR147	chr10	23788235	23863602	Loss
CNVR59	chr2	133048067	133154893	Loss
CNVR143	chr9	99226085	99374334	Loss
	NM_001045976,CHMP4C,507572,14,-,charged multivesicular body protein 4C,protein-coding
CNVR76	chr3	166676238	167311108	Loss
	NM_001038114,TMEM5,515147,5,-,transmembrane protein 5,protein-coding
	NM_001104990,AVPR1A,538439,5,-,arginine vasopressin receptor 1A,protein-coding
	NM_174246,AVPR2,281642,X,-,arginine vasopressin receptor 2,protein-coding
CNVR234	chr26	13285868	13466249	Loss
CNVR158	chr11	2250205	2501292	Loss
CNVR133	chr9	7465927	7563022	Loss
CNVR73	chr3	55854039	56084303	Loss
CNVR116	chr7	95861001	95925254	Loss
CNVR77	chr3	180207291	180435305	Loss
	NM_174657,SLC25A3,282477,5,-,solute carrier family 25 (mitochondrial carrier; phosphate carrier), member 3,protein-coding
	NM_001081736,IKBIP,540640,5,-,IKBKB interacting protein,protein-coding
	NM_001191507,APAF1,537782,5,-,apoptotic peptidase activating factor 1,protein-coding
	NM_001102291,ANKS1B,615777,5,-,ankyrin repeat and sterile alpha motif domain containing 1B,protein-coding
CNVR180	chr16	15575456	15746560	Loss
	NM_001075160,CWC27,504397,20,-,CWC27 spliceosome-associated protein homolog (S. cerevisiae),protein-coding
CNVR61	chr2	177496139	177656132	Loss
CNVR10	chr6	108202628	108778269	Gain
CNVR68	chr2	205520391	205548279	Loss
CNVR210	chr21	24983369	25083552	Loss
CNVR48	chr2	33265994	33367317	Loss

## Sheet: sheet3
CNVR ID	Chromosome and gene annotation(homologous human genes)	Startpostition	End position	Type
CNVR118	chr7	101557641	101917940	Loss
CNVR168	chr13	61547978	61671286	Loss
	NM_016045,SLMO2,51012,20,20q13.32,slowmo homolog 2 (Drosophila),protein-coding
	NR_037929,SLMO2-ATP5E,100533975,20,-,SLMO2-ATP5E readthrough,miscRNA
	NM_001256403,SLMO2,51012,20,20q13.32,slowmo homolog 2 (Drosophila),protein-coding
	NR_037930,SLMO2-ATP5E,100533975,20,-,SLMO2-ATP5E readthrough,miscRNA
	NM_006886,ATP5E,514,20,20q13.32,ATP synthase, H+ transporting, mitochondrial F1 complex, epsilon subunit,protein-coding
	NR_002162,ATP5EP2,432369,13,13q12,ATP synthase, H+ transporting, mitochondrial F1 complex, epsilon subunit pseudogene 2,pseudo
	NM_030773,TUBB1,81027,20,20q13.32,tubulin, beta 1 class VI,protein-coding
	NM_006088,TUBB4B,10383,9,9q34,tubulin, beta 4B class IVb,protein-coding
	NM_006087,TUBB4A,10382,19,19p13.3,tubulin, beta 4A class IVa,protein-coding
	NR_027156,TUBBP5,643224,9,9q34.3,tubulin, beta pseudogene 5,pseudo
	NM_177987,TUBB8,347688,10,10p15.3,tubulin, beta 8 class VIII,protein-coding
	NM_178014,TUBB,203068,6,6p21.33,tubulin, beta class I,protein-coding
	NM_178012,TUBB2B,347733,6,6p25,tubulin, beta 2B class IIb,protein-coding
	NM_001069,TUBB2A,7280,6,6p25,tubulin, beta 2A class IIa,protein-coding
	NM_006086,TUBB3,10381,16,16q24.3,tubulin, beta 3 class III,protein-coding
	NM_032525,TUBB6,84617,18,18p11.21,tubulin, beta 6 class V,protein-coding
	NM_001197181,TUBB3,10381,16,16q24.3,tubulin, beta 3 class III,protein-coding
	NM_001336,CTSZ,1522,20,20q13.32,cathepsin Z,protein-coding
CNVR97	chr5	51341295	51499408	Loss
	NM_016604,KDM3B,51780,5,5q31,lysine (K)-specific demethylase 3B,protein-coding
	NM_016606,REEP2,51308,5,5q31,receptor accessory protein 2,protein-coding
	NM_001964,EGR1,1958,5,5q31.1,early growth response 1,protein-coding
	NM_004730,ETF1,2107,5,5q31.1,eukaryotic translation termination factor 1,protein-coding
	NR_045992,ETF1,2107,5,5q31.1,eukaryotic translation termination factor 1,protein-coding
	NR_045994,ETF1,2107,5,5q31.1,eukaryotic translation termination factor 1,protein-coding
	NM_001173531,POU5F1,5460,6,6p21.31,POU class 5 homeobox 1,protein-coding
	NM_001159542,POU5F1B,5462,8,8q24.21,POU class 5 homeobox 1B,protein-coding
	NM_002701,POU5F1,5460,6,6p21.31,POU class 5 homeobox 1,protein-coding
	NR_034180,POU5F1P4,645682,1,1q22,POU class 5 homeobox 1 pseudogene 4,pseudo
	NR_036440,POU5F1P3,642559,12,12p13.31,POU class 5 homeobox 1 pseudogene 3,pseudo
	NM_203289,POU5F1,5460,6,6p21.31,POU class 5 homeobox 1,protein-coding
	NM_004134,HSPA9,3313,5,5q31.1,heat shock 70kDa protein 9 (mortalin),protein-coding
CNVR14	chr18	12221287	12500969	Gain
CNVR27	chr1	77898392	78240670	Loss
	NM_021190,PTBP2,58155,1,1p21.3,polypyrimidine tract binding protein 2,protein-coding
	NM_031990,PTBP1,5725,19,19p13.3,polypyrimidine tract binding protein 1,protein-coding
	NM_002819,PTBP1,5725,19,19p13.3,polypyrimidine tract binding protein 1,protein-coding
	NM_031991,PTBP1,5725,19,19p13.3,polypyrimidine tract binding protein 1,protein-coding
	NM_001244897,PTBP3,9991,9,9q32,polypyrimidine tract binding protein 3,protein-coding
	NM_175847,PTBP1,5725,19,19p13.3,polypyrimidine tract binding protein 1,protein-coding
CNVR139	chr9	76545109	76802154	Loss
CNVR155	chr10	69836329	69936035	Loss
CNVR121	chr8	8934285	9057201	Loss
CNVR84	chr4	16197653	16293362	Loss
	NM_138426,GLCCI1,113263,7,7p21.3,glucocorticoid induced transcript 1,protein-coding
CNVR199	chr18	57017090	57166462	Loss
CNVR136	chr9	41831194	42051923	Loss
	NM_173519,CLVS1,157807,8,8q12.3,clavesin 1,protein-coding
	NM_001164750,ASPH,444,8,8q12.1,aspartate beta-hydroxylase,protein-coding
	NM_004318,ASPH,444,8,8q12.1,aspartate beta-hydroxylase,protein-coding
	NM_001164751,ASPH,444,8,8q12.1,aspartate beta-hydroxylase,protein-coding
	NM_001164752,ASPH,444,8,8q12.1,aspartate beta-hydroxylase,protein-coding
	NM_001164753,ASPH,444,8,8q12.1,aspartate beta-hydroxylase,protein-coding
	NM_001164754,ASPH,444,8,8q12.1,aspartate beta-hydroxylase,protein-coding
	NM_001164755,ASPH,444,8,8q12.1,aspartate beta-hydroxylase,protein-coding
	NM_032468,ASPH,444,8,8q12.1,aspartate beta-hydroxylase,protein-coding
	NM_032466,ASPH,444,8,8q12.1,aspartate beta-hydroxylase,protein-coding
	NM_032467,ASPH,444,8,8q12.1,aspartate beta-hydroxylase,protein-coding
	NM_020164,ASPH,444,8,8q12.1,aspartate beta-hydroxylase,protein-coding
	NM_001164756,ASPH,444,8,8q12.1,aspartate beta-hydroxylase,protein-coding
	NR_039680,MIR4470,100616484,8,-,microRNA 4470,miscRNA
CNVR177	chr15	84689659	84885513	Loss
	NM_001004746,OR5T2,219464,11,11q12.1,olfactory receptor, family 5, subfamily T, member 2,protein-coding
	NM_001004747,OR5T3,390154,11,11q12.1,olfactory receptor, family 5, subfamily T, member 3,protein-coding
	NM_001004745,OR5T1,390155,11,11q12.1,olfactory receptor, family 5, subfamily T, member 1,protein-coding
	NM_001004058,OR8K5,219453,11,11q12.1,olfactory receptor, family 8, subfamily K, member 5,protein-coding
	NM_001004746,OR5T2,219464,11,11q12.1,olfactory receptor, family 5, subfamily T, member 2,protein-coding
	NM_001013356,OR8U8,504189,11,11q11,olfactory receptor, family 8, subfamily U, member 8,protein-coding
	NM_001004746,OR5T2,219464,11,11q12.1,olfactory receptor, family 5, subfamily T, member 2,protein-coding
	NM_001004744,OR5R1,219479,11,11q12.1,olfactory receptor, family 5, subfamily R, member 1,protein-coding
	NR_045005,OR10V2P,81343,11,11q12.1,olfactory receptor, family 10, subfamily V, member 2 pseudogene,pseudo
	NM_001005202,OR8K3,219473,11,11q12.1,olfactory receptor, family 8, subfamily K, member 3,protein-coding
	NM_001002907,OR8K1,390157,11,11q12.1,olfactory receptor, family 8, subfamily K, member 1,protein-coding
CNVR85	chr4	21136704	21356609	Loss
	NM_018374,TMEM106B,54664,7,7p21.3,transmembrane protein 106B,protein-coding
	NM_001134232,TMEM106B,54664,7,7p21.3,transmembrane protein 106B,protein-coding
	NM_001135924,VWDE,221806,7,7p21.3,von Willebrand factor D and EGF domains,protein-coding
CNVR35	chr1	158057964	158849361	Loss
CNVR12	chr8	23672340	23751695	Gain
	NM_001139444,BET3L,100128327,6,6q22.1,BET3 like (S. cerevisiae),protein-coding
	NM_153711,FAM26E,254228,6,6q22.1,family with sequence similarity 26, member E,protein-coding
	NM_001010919,FAM26F,441168,6,6q22.1,family with sequence similarity 26, member F,protein-coding
CNVR145	chr10	2996728	3055941	Loss
CNVR230	chr25	14159651	14356554	Loss
CNVR200	chr19	4429760	4653492	Loss
	NM_014483,RBMS3,27303,3,3p24-p23,RNA binding motif, single stranded interacting protein 3,protein-coding
	NM_001177712,RBMS3,27303,3,3p24-p23,RNA binding motif, single stranded interacting protein 3,protein-coding
	NM_001177711,RBMS3,27303,3,3p24-p23,RNA binding motif, single stranded interacting protein 3,protein-coding
	NM_001003792,RBMS3,27303,3,3p24-p23,RNA binding motif, single stranded interacting protein 3,protein-coding
	NM_001003793,RBMS3,27303,3,3p24-p23,RNA binding motif, single stranded interacting protein 3,protein-coding
CNVR15	chr18	61473124	61540208	Gain
	NM_206949,IFI27L1,122509,14,14q32.12,interferon, alpha-inducible protein 27-like 1,protein-coding
	NM_145249,IFI27L1,122509,14,14q32.12,interferon, alpha-inducible protein 27-like 1,protein-coding
	NM_022873,IFI6,2537,1,1p35,interferon, alpha-inducible protein 6,protein-coding
	NM_022872,IFI6,2537,1,1p35,interferon, alpha-inducible protein 6,protein-coding
	NM_002038,IFI6,2537,1,1p35,interferon, alpha-inducible protein 6,protein-coding
	NM_032036,IFI27L2,83982,14,14q32.12,interferon, alpha-inducible protein 27-like 2,protein-coding
CNVR225	chr23	41883538	42013227	Loss
	NR_039772,MIR3976,100616244,18,-,microRNA 3976,miscRNA
CNVR160	chr11	17907010	18077431	Loss
	NM_001033566,RHOT1,55288,17,17q11.2,ras homolog family member T1,protein-coding
	NM_018307,RHOT1,55288,17,17q11.2,ras homolog family member T1,protein-coding
	NM_001033568,RHOT1,55288,17,17q11.2,ras homolog family member T1,protein-coding
	NM_001099693,RPL31,6160,2,2q11.2,ribosomal protein L31,protein-coding
	NM_032322,RNF135,84282,17,17q11.2,ring finger protein 135,protein-coding
	NM_197939,RNF135,84282,17,17q11.2,ring finger protein 135,protein-coding
	NM_001184992,RNF135,84282,17,17q11.2,ring finger protein 135,protein-coding
	NM_018404,ADAP2,55803,17,17q11.2,ArfGAP with dual PH domains 2,protein-coding
	NM_006869,ADAP1,11033,7,7p22.3,ArfGAP with dual PH domains 1,protein-coding
	NM_024683,TEFM,79736,17,-,transcription elongation factor, mitochondrial,protein-coding
	NM_024857,ATAD5,79915,17,17q11.2,ATPase family, AAA domain containing 5,protein-coding
CNVR105	chr6	80961711	81094573	Loss
CNVR219	chr22	39171809	39982820	Loss
	NM_139321,ATRN,8455,20,20p13,attractin,protein-coding
	NM_139322,ATRN,8455,20,20p13,attractin,protein-coding
	NM_001207047,ATRN,8455,20,20p13,attractin,protein-coding
	NM_207303,ATRNL1,26033,10,10q26,attractin-like 1,protein-coding
CNVR54	chr2	103157283	103271606	Loss
	NM_152570,LINGO2,158038,9,9p21.2,leucine rich repeat and Ig domain containing 2,protein-coding
CNVR197	chr17	38578500	38628942	Loss
CNVR182	chr16	20006549	20340206	Loss
	NM_174889,NDUFAF2,91942,5,5q12.1,NADH dehydrogenase (ubiquinone) 1 alpha subcomplex, assembly factor 2,protein-coding
	NM_002634,PHB,5245,17,17q21,prohibitin,protein-coding
	NM_000082,ERCC8,1161,5,5q12.1,excision repair cross-complementing rodent repair deficiency, complementation group 8,protein-coding
CNVR79	chr3	207493246	207705614	Loss
	NM_003034,ST8SIA1,6489,12,12p12.1-p11.2,ST8 alpha-N-acetyl-neuraminide alpha-2,8-sialyltransferase 1,protein-coding
	NM_032014,MRPS24,64951,7,7p14,mitochondrial ribosomal protein S24,protein-coding
	NM_001204871,URGCP-MRPS24,100534592,7,7p13,URGCP-MRPS24 readthrough,protein-coding
	NM_018686,CMAS,55907,12,12p12.1,cytidine monophosphate N-acetylneuraminic acid synthetase,protein-coding
CNVR140	chr9	86546307	86830573	Loss
	NM_024613,PLEKHF2,79666,8,8q22.1,pleckstrin homology domain containing, family F (with FYVE domain) member 2,protein-coding
	NM_024310,PLEKHF1,79156,19,19q12,pleckstrin homology domain containing, family F (with FYVE domain) member 1,protein-coding
	NM_152416,C8orf38,137682,8,8q22.1,chromosome 8 open reading frame 38,protein-coding
	NM_016399,TRIAP1,51499,12,12q24.31,TP53 regulated inhibitor of apoptosis 1,protein-coding
	NM_033285,TP53INP1,94241,8,8q22,tumor protein p53 inducible nuclear protein 1,protein-coding
	NM_001135733,TP53INP1,94241,8,8q22,tumor protein p53 inducible nuclear protein 1,protein-coding
CNVR46	chr1	298158642	298404470	Loss
	NM_001042416,ZNF596,169270,8,8p23.3,zinc finger protein 596,protein-coding
	NM_173539,ZNF596,169270,8,8p23.3,zinc finger protein 596,protein-coding
	NM_001042415,ZNF596,169270,8,8p23.3,zinc finger protein 596,protein-coding
	NM_001164457,ZNF705G,100131980,8,8p23.1,zinc finger protein 705G,protein-coding
	NM_001193630,LOC100132396,100132396,8,8p23.1,zinc finger protein 705D-like,protein-coding
	NM_001193630,LOC100132396,100132396,8,8p23.1,zinc finger protein 705D-like,protein-coding
	NM_024106,ZNF426,79088,19,19p13.2,zinc finger protein 426,protein-coding
	NM_024967,ZNF556,80032,19,19p13.3,zinc finger protein 556,protein-coding
	NM_001159522,ZNF727,442319,7,7q11.21,zinc finger protein 727,protein-coding
	NM_145233,ZNF625,90589,19,19p13.2,zinc finger protein 625,protein-coding
	NM_033204,ZNF101,94039,19,19p13.11,zinc finger protein 101,protein-coding
	NR_037801,ZNF625,90589,19,19p13.2,zinc finger protein 625,protein-coding
	NM_001080404,ZNF878,729747,19,19p13.2,zinc finger protein 878,protein-coding
	NM_052852,ZNF486,90649,19,19p12,zinc finger protein 486,protein-coding
	NM_015025,MYT1L,23040,2,2p25.3,myelin transcription factor 1-like,protein-coding
CNVR88	chr4	83148018	83493185	Loss
CNVR172	chr15	23105512	23175045	Loss
CNVR71	chr3	16487285	16614618	Loss
	NM_152238,SNX7,51375,1,1p21.3,sorting nexin 7,protein-coding
	NM_015976,SNX7,51375,1,1p21.3,sorting nexin 7,protein-coding
	NR_033716,SNX7,51375,1,1p21.3,sorting nexin 7,protein-coding
CNVR212	chr21	40370311	40616198	Loss
	NM_024092,TMEM109,79073,11,11q12.2,transmembrane protein 109,protein-coding
	NM_178031,TMEM132A,54972,11,11q12.2,transmembrane protein 132A,protein-coding
	NM_017870,TMEM132A,54972,11,11q12.2,transmembrane protein 132A,protein-coding
	NM_016582,SLC15A3,51296,11,11q12.2,solute carrier family 15, member 3,protein-coding
	NR_027391,SLC15A3,51296,11,11q12.2,solute carrier family 15, member 3,protein-coding
	NM_145648,SLC15A4,121260,12,12q24.32,solute carrier family 15, member 4,protein-coding
	NM_001254750,CD6,923,11,11q13,CD6 molecule,protein-coding
	NM_001254751,CD6,923,11,11q13,CD6 molecule,protein-coding
	NM_006725,CD6,923,11,11q13,CD6 molecule,protein-coding
	NR_045638,CD6,923,11,11q13,CD6 molecule,protein-coding
	NM_014207,CD5,921,11,11q13,CD5 molecule,protein-coding
	NM_017966,VPS37C,55048,11,11q12.2,vacuolar protein sorting 37 homolog C (S. cerevisiae),protein-coding
CNVR130	chr8	74136270	74390792	Loss
	NM_007124,UTRN,7402,6,6q24,utrophin,protein-coding
	NM_007124,UTRN,7402,6,6q24,utrophin,protein-coding
	NM_004014,DMD,1756,X,Xp21.2,dystrophin,protein-coding
	NM_004018,DMD,1756,X,Xp21.2,dystrophin,protein-coding
	NM_004017,DMD,1756,X,Xp21.2,dystrophin,protein-coding
	NM_004016,DMD,1756,X,Xp21.2,dystrophin,protein-coding
	NM_004015,DMD,1756,X,Xp21.2,dystrophin,protein-coding
CNVR95	chr5	42323305	43505175	Loss
	NM_001005188,OR6X1,390260,11,11q24.1,olfactory receptor, family 6, subfamily X, member 1,protein-coding
	NM_030905,OR2J2,26707,6,6p22.2-p21.31,olfactory receptor, family 2, subfamily J, member 2,protein-coding
	NM_001005216,OR2J3,442186,6,6p22.1,olfactory receptor, family 2, subfamily J, member 3,protein-coding
	NM_006637,OR5I1,10798,11,11q11,olfactory receptor, family 5, subfamily I, member 1,protein-coding
	NM_001004492,OR2B11,127623,1,1q44,olfactory receptor, family 2, subfamily B, member 11,protein-coding
	NM_001001957,OR2W3,343171,1,1q44,olfactory receptor, family 2, subfamily W, member 3,protein-coding
	NM_001005286,OR6F1,343169,1,1q44,olfactory receptor, family 6, subfamily F, member 1,protein-coding
	NM_012369,OR2F1,26211,7,7q35,olfactory receptor, family 2, subfamily F, member 1,protein-coding
	NM_001004484,OR13D1,286365,9,9q31.1,olfactory receptor, family 13, subfamily D, member 1,protein-coding
	NM_001004685,OR2F2,135948,7,7q35,olfactory receptor, family 2, subfamily F, member 2,protein-coding
	NM_001001667,OR6V1,346517,7,7q34,olfactory receptor, family 6, subfamily V, member 1,protein-coding
	NM_001013355,OR2G6,391211,1,1q44,olfactory receptor, family 2, subfamily G, member 6,protein-coding
	NM_001004490,OR2AG2,338755,11,11p15.4,olfactory receptor, family 2, subfamily AG, member 2,protein-coding
	NM_001004489,OR2AG1,144125,11,11p15.4,olfactory receptor, family 2, subfamily AG, member 1,protein-coding
	NM_001005495,OR2T3,343173,1,1q44,olfactory receptor, family 2, subfamily T, member 3,protein-coding
	NM_001001821,OR2T34,127068,1,1q44,olfactory receptor, family 2, subfamily T, member 34,protein-coding
	NM_001005226,OR2B3,442184,6,6p22.1,olfactory receptor, family 2, subfamily B, member 3,protein-coding
	NM_207374,OR10W1,81341,11,11q12.1,olfactory receptor, family 10, subfamily W, member 1,protein-coding
	NM_001005325,OR6M1,390261,11,11q24.1,olfactory receptor, family 6, subfamily M, member 1,protein-coding
	NM_001005187,OR6T1,219874,11,11q24.1,olfactory receptor, family 6, subfamily T, member 1,protein-coding
	NM_030876,OR5V1,81696,6,6p22.1,olfactory receptor, family 5, subfamily V, member 1,protein-coding
	NM_001005286,OR6F1,343169,1,1q44,olfactory receptor, family 6, subfamily F, member 1,protein-coding
	NM_001001918,OR14C36,127066,1,1q44,olfactory receptor, family 14, subfamily C, member 36,protein-coding
	NM_001004735,OR5D14,219436,11,11q11,olfactory receptor, family 5, subfamily D, member 14,protein-coding
	NM_001004134,OR10AD1,121275,12,12q13.11,olfactory receptor, family 10, subfamily AD, member 1,protein-coding
	NM_001001966,OR14A16,284532,1,1q44,olfactory receptor, family 14, subfamily A, member 16,protein-coding
	NM_015431,TRIM58,25893,1,1q44,tripartite motif containing 58,protein-coding
	NM_001003745,OR10A3,26496,11,11p15.4,olfactory receptor, family 10, subfamily A, member 3,protein-coding
	NM_001001827,OR2T35,403244,1,1q44,olfactory receptor, family 2, subfamily T, member 35,protein-coding
	NM_001004489,OR2AG1,144125,11,11p15.4,olfactory receptor, family 2, subfamily AG, member 1,protein-coding
	NM_001005522,OR2T8,343172,1,1q44,olfactory receptor, family 2, subfamily T, member 8,protein-coding
	NM_001004695,OR2T33,391195,1,1q44,olfactory receptor, family 2, subfamily T, member 33,protein-coding
	NM_001004692,OR2T12,127064,1,1q44,olfactory receptor, family 2, subfamily T, member 12,protein-coding
	NM_001004136,OR2T2,401992,1,1q44,olfactory receptor, family 2, subfamily T, member 2,protein-coding
	NM_001005522,OR2T8,343172,1,1q44,olfactory receptor, family 2, subfamily T, member 8,protein-coding
	NM_001004692,OR2T12,127064,1,1q44,olfactory receptor, family 2, subfamily T, member 12,protein-coding
	NM_001004695,OR2T33,391195,1,1q44,olfactory receptor, family 2, subfamily T, member 33,protein-coding
	NM_001005522,OR2T8,343172,1,1q44,olfactory receptor, family 2, subfamily T, member 8,protein-coding
	NM_001004695,OR2T33,391195,1,1q44,olfactory receptor, family 2, subfamily T, member 33,protein-coding
	NM_001004692,OR2T12,127064,1,1q44,olfactory receptor, family 2, subfamily T, member 12,protein-coding
	NM_001004491,OR2AK2,391191,1,1q44,olfactory receptor, family 2, subfamily AK, member 2,protein-coding
	NM_001004696,OR2T4,127074,1,1q44,olfactory receptor, family 2, subfamily T, member 4,protein-coding
	NM_001004693,OR2T10,127069,1,1q44,olfactory receptor, family 2, subfamily T, member 10,protein-coding
	NM_001005495,OR2T3,343173,1,1q44,olfactory receptor, family 2, subfamily T, member 3,protein-coding
	NM_001001821,OR2T34,127068,1,1q44,olfactory receptor, family 2, subfamily T, member 34,protein-coding
	NM_001004686,OR2L2,26246,1,1q44,olfactory receptor, family 2, subfamily L, member 2,protein-coding
	NR_002145,OR2L1P,26247,1,1q44,olfactory receptor, family 2, subfamily L, member 1 pseudogene,pseudo
	NM_175911,OR2L13,284521,1,1q44,olfactory receptor, family 2, subfamily L, member 13,protein-coding
	NM_001004687,OR2L3,391192,1,1q44,olfactory receptor, family 2, subfamily L, member 3,protein-coding
	NM_001001963,OR2L8,391190,1,1q44,olfactory receptor, family 2, subfamily L, member 8,protein-coding
	NM_001001824,OR2T27,403239,1,1q44,olfactory receptor, family 2, subfamily T, member 27,protein-coding
	NM_001004696,OR2T4,127074,1,1q44,olfactory receptor, family 2, subfamily T, member 4,protein-coding
	NM_001004491,OR2AK2,391191,1,1q44,olfactory receptor, family 2, subfamily AK, member 2,protein-coding
	NM_206880,OR2V2,285659,5,5q35.3,olfactory receptor, family 2, subfamily V, member 2,protein-coding
	NM_001004729,OR5AN1,390195,11,11q12.1,olfactory receptor, family 5, subfamily AN, member 1,protein-coding
	NM_001001827,OR2T35,403244,1,1q44,olfactory receptor, family 2, subfamily T, member 35,protein-coding
	NM_001005243,OR9K2,441639,12,12q13.2,olfactory receptor, family 9, subfamily K, member 2,protein-coding
	NM_175911,OR2L13,284521,1,1q44,olfactory receptor, family 2, subfamily L, member 13,protein-coding
	NR_002145,OR2L1P,26247,1,1q44,olfactory receptor, family 2, subfamily L, member 1 pseudogene,pseudo
	NM_001004687,OR2L3,391192,1,1q44,olfactory receptor, family 2, subfamily L, member 3,protein-coding
	NM_001004686,OR2L2,26246,1,1q44,olfactory receptor, family 2, subfamily L, member 2,protein-coding
	NM_001001963,OR2L8,391190,1,1q44,olfactory receptor, family 2, subfamily L, member 8,protein-coding
	NM_012369,OR2F1,26211,7,7q35,olfactory receptor, family 2, subfamily F, member 1,protein-coding
	NM_001004694,OR2T29,343563,1,1q44,olfactory receptor, family 2, subfamily T, member 29,protein-coding
	NM_001004697,OR2T5,401993,1,1q44,olfactory receptor, family 2, subfamily T, member 5,protein-coding
	NM_001004696,OR2T4,127074,1,1q44,olfactory receptor, family 2, subfamily T, member 4,protein-coding
	NM_001004693,OR2T10,127069,1,1q44,olfactory receptor, family 2, subfamily T, member 10,protein-coding
	NM_017504,OR2M4,26245,1,1q44,olfactory receptor, family 2, subfamily M, member 4,protein-coding
	NM_001004690,OR2M5,127059,1,1q44,olfactory receptor, family 2, subfamily M, member 5,protein-coding
	NM_001004688,OR2M2,391194,1,1q44,olfactory receptor, family 2, subfamily M, member 2,protein-coding
	NM_001004691,OR2M7,391196,1,1q44,olfactory receptor, family 2, subfamily M, member 7,protein-coding
	NM_001004689,OR2M3,127062,1,1q44,olfactory receptor, family 2, subfamily M, member 3,protein-coding
	NM_206880,OR2V2,285659,5,5q35.3,olfactory receptor, family 2, subfamily V, member 2,protein-coding
	NM_001005522,OR2T8,343172,1,1q44,olfactory receptor, family 2, subfamily T, member 8,protein-coding
	NM_001005495,OR2T3,343173,1,1q44,olfactory receptor, family 2, subfamily T, member 3,protein-coding
	NM_001004695,OR2T33,391195,1,1q44,olfactory receptor, family 2, subfamily T, member 33,protein-coding
	NM_001001821,OR2T34,127068,1,1q44,olfactory receptor, family 2, subfamily T, member 34,protein-coding
	NM_001001964,OR2T11,127077,1,1q44,olfactory receptor, family 2, subfamily T, member 11,protein-coding
	NM_001004490,OR2AG2,338755,11,11p15.4,olfactory receptor, family 2, subfamily AG, member 2,protein-coding
	NR_002141,OR2M1P,388762,1,1q44,olfactory receptor, family 2, subfamily M, member 1 pseudogene,pseudo
	NM_001004691,OR2M7,391196,1,1q44,olfactory receptor, family 2, subfamily M, member 7,protein-coding
	NM_001004690,OR2M5,127059,1,1q44,olfactory receptor, family 2, subfamily M, member 5,protein-coding
	NM_001004689,OR2M3,127062,1,1q44,olfactory receptor, family 2, subfamily M, member 3,protein-coding
	NM_001005284,OR9G4,283189,11,11q12.1,olfactory receptor, family 9, subfamily G, member 4,protein-coding
	NM_001004694,OR2T29,343563,1,1q44,olfactory receptor, family 2, subfamily T, member 29,protein-coding
	NM_001004697,OR2T5,401993,1,1q44,olfactory receptor, family 2, subfamily T, member 5,protein-coding
	NM_001004489,OR2AG1,144125,11,11p15.4,olfactory receptor, family 2, subfamily AG, member 1,protein-coding
	NM_001004136,OR2T2,401992,1,1q44,olfactory receptor, family 2, subfamily T, member 2,protein-coding
	NM_001005491,OR10AG1,282770,11,11q11,olfactory receptor, family 10, subfamily AG, member 1,protein-coding
	NM_001003745,OR10A3,26496,11,11p15.4,olfactory receptor, family 10, subfamily A, member 3,protein-coding
	NM_001005325,OR6M1,390261,11,11q24.1,olfactory receptor, family 6, subfamily M, member 1,protein-coding
	NM_001005471,OR2T6,254879,1,1q44,olfactory receptor, family 2, subfamily T, member 6,protein-coding
	NM_001005495,OR2T3,343173,1,1q44,olfactory receptor, family 2, subfamily T, member 3,protein-coding
	NM_001001821,OR2T34,127068,1,1q44,olfactory receptor, family 2, subfamily T, member 34,protein-coding
	NM_001001964,OR2T11,127077,1,1q44,olfactory receptor, family 2, subfamily T, member 11,protein-coding
	NM_001004136,OR2T2,401992,1,1q44,olfactory receptor, family 2, subfamily T, member 2,protein-coding
	NM_001001827,OR2T35,403244,1,1q44,olfactory receptor, family 2, subfamily T, member 35,protein-coding
	NM_206880,OR2V2,285659,5,5q35.3,olfactory receptor, family 2, subfamily V, member 2,protein-coding
	NM_001001952,OR5D18,219438,11,11q11,olfactory receptor, family 5, subfamily D, member 18,protein-coding
	NM_030876,OR5V1,81696,6,6p22.1,olfactory receptor, family 5, subfamily V, member 1,protein-coding
	NM_001001957,OR2W3,343171,1,1q44,olfactory receptor, family 2, subfamily W, member 3,protein-coding
	NM_001004739,OR5L2,26338,11,11q11,olfactory receptor, family 5, subfamily L, member 2,protein-coding
	NM_080859,OR1K1,392392,9,9q33.2,olfactory receptor, family 1, subfamily K, member 1,protein-coding
	NM_001004694,OR2T29,343563,1,1q44,olfactory receptor, family 2, subfamily T, member 29,protein-coding
	NM_001004697,OR2T5,401993,1,1q44,olfactory receptor, family 2, subfamily T, member 5,protein-coding
	NM_001005480,OR2A2,442361,7,7q35,olfactory receptor, family 2, subfamily A, member 2,protein-coding
	NM_001004465,OR10H4,126541,19,19p13.12,olfactory receptor, family 10, subfamily H, member 4,protein-coding
	NM_030904,OR2T1,26696,1,1q44,olfactory receptor, family 2, subfamily T, member 1,protein-coding
	NM_001005471,OR2T6,254879,1,1q44,olfactory receptor, family 2, subfamily T, member 6,protein-coding
	NM_001004136,OR2T2,401992,1,1q44,olfactory receptor, family 2, subfamily T, member 2,protein-coding
	NM_001004738,OR5L1,219437,11,11q11,olfactory receptor, family 5, subfamily L, member 1,protein-coding
	NM_001001824,OR2T27,403239,1,1q44,olfactory receptor, family 2, subfamily T, member 27,protein-coding
	NM_001005495,OR2T3,343173,1,1q44,olfactory receptor, family 2, subfamily T, member 3,protein-coding
	NM_001005280,OR10A7,121364,12,12q13.2,olfactory receptor, family 10, subfamily A, member 7,protein-coding
	NM_001001821,OR2T34,127068,1,1q44,olfactory receptor, family 2, subfamily T, member 34,protein-coding
	NM_001001959,OR11L1,391189,1,1q44,olfactory receptor, family 11, subfamily L, member 1,protein-coding
	NM_001001824,OR2T27,403239,1,1q44,olfactory receptor, family 2, subfamily T, member 27,protein-coding
	NM_001004490,OR2AG2,338755,11,11p15.4,olfactory receptor, family 2, subfamily AG, member 2,protein-coding
	NM_012360,OR1F1,4992,16,16p13.3,olfactory receptor, family 1, subfamily F, member 1,protein-coding
	NM_001004136,OR2T2,401992,1,1q44,olfactory receptor, family 2, subfamily T, member 2,protein-coding
	NM_001001964,OR2T11,127077,1,1q44,olfactory receptor, family 2, subfamily T, member 11,protein-coding
	NM_001001827,OR2T35,403244,1,1q44,olfactory receptor, family 2, subfamily T, member 35,protein-coding
	NM_001001952,OR5D18,219438,11,11q11,olfactory receptor, family 5, subfamily D, member 18,protein-coding
	NM_001001918,OR14C36,127066,1,1q44,olfactory receptor, family 14, subfamily C, member 36,protein-coding
CNVR41	chr1	227958127	228061447	Loss
	NM_014932,NLGN1,22871,3,3q26.31,neuroligin 1,protein-coding
	NM_018977,NLGN3,54413,X,Xq13.1,neuroligin 3,protein-coding
	NM_181303,NLGN3,54413,X,Xq13.1,neuroligin 3,protein-coding
	NM_001166660,NLGN3,54413,X,Xq13.1,neuroligin 3,protein-coding
	NM_020742,NLGN4X,57502,X,Xp22.33,neuroligin 4, X-linked,protein-coding
	NM_020795,NLGN2,57555,17,17p13.1,neuroligin 2,protein-coding
	NM_014893,NLGN4Y,22829,Y,Yq11.221,neuroligin 4, Y-linked,protein-coding
	NR_028319,NLGN4Y,22829,Y,Yq11.221,neuroligin 4, Y-linked,protein-coding
	NM_181332,NLGN4X,57502,X,Xp22.33,neuroligin 4, X-linked,protein-coding
	NM_001206850,NLGN4Y,22829,Y,Yq11.221,neuroligin 4, Y-linked,protein-coding
	NR_046355,NLGN4Y,22829,Y,Yq11.221,neuroligin 4, Y-linked,protein-coding
CNVR218	chr22	35135207	35298238	Loss
	NM_001190452,MTRNR2L1,100462977,17,17p11.2,MT-RNR2-like 1,protein-coding
	NM_001190702,MTRNR2L8,100463486,11,11p15.3,MT-RNR2-like 8,protein-coding
	NM_001190470,MTRNR2L2,100462981,5,5q14.1,MT-RNR2-like 2,protein-coding
	NM_001190487,MTRNR2L6,100463482,7,7q34,MT-RNR2-like 6,protein-coding
CNVR185	chr16	31845248	32106598	Loss
	NM_021072,HCN1,348980,5,5p12,hyperpolarization activated cyclic nucleotide-gated potassium channel 1,protein-coding
CNVR152	chr10	56312119	56520278	Loss
CNVR184	chr16	30432231	30636839	Loss
CNVR146	chr10	13411874	13453717	Loss
CNVR164	chr13	5656429	5754908	Loss
	NM_014962,BTBD3,22903,20,20p12.2,BTB (POZ) domain containing 3,protein-coding
	NM_181443,BTBD3,22903,20,20p12.2,BTB (POZ) domain containing 3,protein-coding
	NM_033271,BTBD6,90135,14,14q32,BTB (POZ) domain containing 6,protein-coding
CNVR161	chr11	49921941	50038566	Loss
	NM_025185,TANC2,26115,17,17q23.3,tetratricopeptide repeat, ankyrin repeat and coiled-coil containing 2,protein-coding
	NM_001145909,TANC1,85461,2,2q24.2,tetratricopeptide repeat, ankyrin repeat and coiled-coil containing 1,protein-coding
	NM_033394,TANC1,85461,2,2q24.2,tetratricopeptide repeat, ankyrin repeat and coiled-coil containing 1,protein-coding
CNVR106	chr6	85621179	86406499	Loss
CNVR103	chr6	38919831	39081346	Loss
	NR_045481,LOC644248,644248,4,4q22.1,uncharacterized LOC644248,miscRNA
	NM_001146055,SNCA,6622,4,4q21,synuclein, alpha (non A4 component of amyloid precursor),protein-coding
	NM_000345,SNCA,6622,4,4q21,synuclein, alpha (non A4 component of amyloid precursor),protein-coding
	NM_001146054,SNCA,6622,4,4q21,synuclein, alpha (non A4 component of amyloid precursor),protein-coding
	NM_007308,SNCA,6622,4,4q21,synuclein, alpha (non A4 component of amyloid precursor),protein-coding
CNVR51	chr2	59927907	60010660	Loss
CNVR6	chr21	28724590	29098780	Both
	NM_001199744,SAA2-SAA4,100528017,11,11p15.1,SAA2-SAA4 readthrough,protein-coding
	NM_006512,SAA4,6291,11,11p15.1-p14,serum amyloid A4, constitutive,protein-coding
	NM_001005325,OR6M1,390261,11,11q24.1,olfactory receptor, family 6, subfamily M, member 1,protein-coding
	NM_012352,OR1A2,26189,17,17p13.3,olfactory receptor, family 1, subfamily A, member 2,protein-coding
	NM_001005286,OR6F1,343169,1,1q44,olfactory receptor, family 6, subfamily F, member 1,protein-coding
	NM_001005197,OR8D4,338662,11,11q24.1,olfactory receptor, family 8, subfamily D, member 4,protein-coding
	NM_001002918,OR8D2,283160,11,11q24.2,olfactory receptor, family 8, subfamily D, member 2,protein-coding
	NM_006637,OR5I1,10798,11,11q11,olfactory receptor, family 5, subfamily I, member 1,protein-coding
	NM_001005466,OR10G2,26534,14,14q11.2,olfactory receptor, family 10, subfamily G, member 2,protein-coding
	NM_001004743,OR5M9,390162,11,11q12.1,olfactory receptor, family 5, subfamily M, member 9,protein-coding
	NM_001005194,OR8A1,390275,11,11q24.2,olfactory receptor, family 8, subfamily A, member 1,protein-coding
	NM_001002917,OR8D1,283159,11,11q24.2,olfactory receptor, family 8, subfamily D, member 1,protein-coding
	NM_001001967,OR5D13,390142,11,11q11,olfactory receptor, family 5, subfamily D, member 13,protein-coding
	NM_001001965,OR4D5,219875,11,11q24.1,olfactory receptor, family 4, subfamily D, member 5,protein-coding
	NM_001004724,OR4N5,390437,14,14q11.2,olfactory receptor, family 4, subfamily N, member 5,protein-coding
	NM_001004729,OR5AN1,390195,11,11q12.1,olfactory receptor, family 5, subfamily AN, member 1,protein-coding
	NM_001005187,OR6T1,219874,11,11q24.1,olfactory receptor, family 6, subfamily T, member 1,protein-coding
	NM_001004735,OR5D14,219436,11,11q11,olfactory receptor, family 5, subfamily D, member 14,protein-coding
	NM_001005197,OR8D4,338662,11,11q24.1,olfactory receptor, family 8, subfamily D, member 4,protein-coding
	NM_006637,OR5I1,10798,11,11q11,olfactory receptor, family 5, subfamily I, member 1,protein-coding
	NM_001001967,OR5D13,390142,11,11q11,olfactory receptor, family 5, subfamily D, member 13,protein-coding
	NM_001004474,OR10S1,219873,11,11q24.1,olfactory receptor, family 10, subfamily S, member 1,protein-coding
	NM_001004464,OR10G8,219869,11,11q24.2,olfactory receptor, family 10, subfamily G, member 8,protein-coding
	NM_001005465,OR10G3,26533,14,14q11.2,olfactory receptor, family 10, subfamily G, member 3,protein-coding
	NM_001005487,OR13G1,441933,1,1q44,olfactory receptor, family 13, subfamily G, member 1,protein-coding
	NM_001004134,OR10AD1,121275,12,12q13.11,olfactory receptor, family 10, subfamily AD, member 1,protein-coding
	NM_001005465,OR10G3,26533,14,14q11.2,olfactory receptor, family 10, subfamily G, member 3,protein-coding
	NM_001005466,OR10G2,26534,14,14q11.2,olfactory receptor, family 10, subfamily G, member 2,protein-coding
	NM_001004463,OR10G7,390265,11,11q24.2,olfactory receptor, family 10, subfamily G, member 7,protein-coding
	NM_001001953,OR10G9,219870,11,11q24.1,olfactory receptor, family 10, subfamily G, member 9,protein-coding
	NM_001004462,OR10G4,390264,11,11q24.1,olfactory receptor, family 10, subfamily G, member 4,protein-coding
	NM_001005487,OR13G1,441933,1,1q44,olfactory receptor, family 13, subfamily G, member 1,protein-coding
	NM_030876,OR5V1,81696,6,6p22.1,olfactory receptor, family 5, subfamily V, member 1,protein-coding
	NM_001005198,OR8G5,219865,11,11q24.2,olfactory receptor, family 8, subfamily G, member 5,protein-coding
CNVR25	chr1	58691477	58907550	Loss
CNVR33	chr1	144817903	145170621	Loss
	NM_004540,NCAM2,4685,21,21q21.1,neural cell adhesion molecule 2,protein-coding
CNVR45	chr1	294305442	294419479	Loss
CNVR188	chr16	48679281	49003509	Loss
CNVR163	chr12	10064953	10523802	Loss
CNVR90	chr4	95090101	95218849	Loss
CNVR44	chr1	269515138	269886017	Loss
CNVR11	chr8	7302662	7359116	Gain
	NM_000056,BCKDHB,594,6,6q14.1,branched chain keto acid dehydrogenase E1, beta polypeptide,protein-coding
	NM_183050,BCKDHB,594,6,6q14.1,branched chain keto acid dehydrogenase E1, beta polypeptide,protein-coding
CNVR30	chr1	116289067	116481781	Loss
	NM_001765,CD1C,911,1,1q22-q23,CD1c molecule,protein-coding
	NM_001763,CD1A,909,1,1q22-q23,CD1a molecule,protein-coding
	NM_001005853,OR6B2,389090,2,2q37.3,olfactory receptor, family 6, subfamily B, member 2,protein-coding
	NM_013939,OR10H2,26538,19,19p13.1,olfactory receptor, family 10, subfamily H, member 2,protein-coding
	NM_001005466,OR10G2,26534,14,14q11.2,olfactory receptor, family 10, subfamily G, member 2,protein-coding
	NM_013940,OR10H1,26539,19,19p13.1,olfactory receptor, family 10, subfamily H, member 1,protein-coding
	NM_001005188,OR6X1,390260,11,11q24.1,olfactory receptor, family 6, subfamily X, member 1,protein-coding
	NM_001004477,OR10X1,128367,1,1q23.1,olfactory receptor, family 10, subfamily X, member 1,protein-coding
	NM_001004476,OR10K2,391107,1,1q23.1,olfactory receptor, family 10, subfamily K, member 2,protein-coding
	NM_001004473,OR10K1,391109,1,1q23.1,olfactory receptor, family 10, subfamily K, member 1,protein-coding
	NM_001004477,OR10X1,128367,1,1q23.1,olfactory receptor, family 10, subfamily X, member 1,protein-coding
	NM_001004476,OR10K2,391107,1,1q23.1,olfactory receptor, family 10, subfamily K, member 2,protein-coding
	NM_001004473,OR10K1,391109,1,1q23.1,olfactory receptor, family 10, subfamily K, member 1,protein-coding
	NM_001004475,OR10T2,128360,1,1q23.1,olfactory receptor, family 10, subfamily T, member 2,protein-coding
	NM_001004472,OR10R2,343406,1,1q23.1,olfactory receptor, family 10, subfamily R, member 2,protein-coding
	NM_001004478,OR10Z1,128368,1,1q23.1,olfactory receptor, family 10, subfamily Z, member 1,protein-coding
	NM_001005480,OR2A2,442361,7,7q35,olfactory receptor, family 2, subfamily A, member 2,protein-coding
	NR_002157,OR2A9P,441295,7,7q35,olfactory receptor, family 2, subfamily A, member 9 pseudogene,pseudo
	NM_001005487,OR13G1,441933,1,1q44,olfactory receptor, family 13, subfamily G, member 1,protein-coding
	NM_001763,CD1A,909,1,1q22-q23,CD1a molecule,protein-coding
	NM_012365,OR2A5,393046,7,7q35,olfactory receptor, family 2, subfamily A, member 5,protein-coding
	NM_001001918,OR14C36,127066,1,1q44,olfactory receptor, family 14, subfamily C, member 36,protein-coding
	NM_001004730,OR5AR1,219493,11,11q12.1,olfactory receptor, family 5, subfamily AR, member 1,protein-coding
	NM_001004476,OR10K2,391107,1,1q23.1,olfactory receptor, family 10, subfamily K, member 2,protein-coding
	NM_001004473,OR10K1,391109,1,1q23.1,olfactory receptor, family 10, subfamily K, member 1,protein-coding
CNVR203	chr19	28661126	28825257	Loss
	NM_020872,CNTN3,5067,3,3p12.3,contactin 3 (plasmacytoma associated),protein-coding
	NM_175607,CNTN4,152330,3,3p26.3,contactin 4,protein-coding
	NM_001206955,CNTN4,152330,3,3p26.3,contactin 4,protein-coding
	NM_014461,CNTN6,27255,3,3p26-p25,contactin 6,protein-coding
CNVR126	chr8	56674447	56838846	Loss
	NM_001164685,THEMIS,387357,6,6q22.33,thymocyte selection associated,protein-coding
	NM_001010923,THEMIS,387357,6,6q22.33,thymocyte selection associated,protein-coding
	NM_001164687,THEMIS,387357,6,6q22.33,thymocyte selection associated,protein-coding
CNVR18	chr21	4744399	5220352	Gain
CNVR208	chr20	31119205	31993750	Loss
	NM_007160,OR2H2,7932,6,6p21.3,olfactory receptor, family 2, subfamily H, member 2,protein-coding
	NM_030883,OR2H1,26716,6,6p21.32,olfactory receptor, family 2, subfamily H, member 1,protein-coding
	NM_012367,OR2B6,26212,6,6p21.3,olfactory receptor, family 2, subfamily B, member 6,protein-coding
	NM_001005226,OR2B3,442184,6,6p22.1,olfactory receptor, family 2, subfamily B, member 3,protein-coding
	NM_030883,OR2H1,26716,6,6p21.32,olfactory receptor, family 2, subfamily H, member 1,protein-coding
	NM_012368,OR2C1,4993,16,16p13.3,olfactory receptor, family 2, subfamily C, member 1,protein-coding
	NM_007160,OR2H2,7932,6,6p21.3,olfactory receptor, family 2, subfamily H, member 2,protein-coding
	NM_001004698,OR2W5,441932,1,1q44,olfactory receptor, family 2, subfamily W, member 5,protein-coding
	NM_013936,OR12D2,26529,6,6p22.2-p21.31,olfactory receptor, family 12, subfamily D, member 2,protein-coding
	NM_001005216,OR2J3,442186,6,6p22.1,olfactory receptor, family 2, subfamily J, member 3,protein-coding
	NM_001001657,OR2Y1,134083,5,5q35.3,olfactory receptor, family 2, subfamily Y, member 1,protein-coding
	NM_001004734,OR14I1,401994,1,1q44,olfactory receptor, family 14, subfamily I, member 1,protein-coding
	NM_013936,OR12D2,26529,6,6p22.2-p21.31,olfactory receptor, family 12, subfamily D, member 2,protein-coding
	NM_001004735,OR5D14,219436,11,11q11,olfactory receptor, family 5, subfamily D, member 14,protein-coding
	NM_001005226,OR2B3,442184,6,6p22.1,olfactory receptor, family 2, subfamily B, member 3,protein-coding
	NM_033057,OR2B2,81697,6,6p22.3-p21.3,olfactory receptor, family 2, subfamily B, member 2,protein-coding
	NM_012367,OR2B6,26212,6,6p21.3,olfactory receptor, family 2, subfamily B, member 6,protein-coding
	NM_030908,OR2A4,79541,6,6q23,olfactory receptor, family 2, subfamily A, member 4,protein-coding
	NM_001005328,OR2A7,401427,7,7q35,olfactory receptor, family 2, subfamily A, member 7,protein-coding
	NM_012368,OR2C1,4993,16,16p13.3,olfactory receptor, family 2, subfamily C, member 1,protein-coding
	NM_030905,OR2J2,26707,6,6p22.2-p21.31,olfactory receptor, family 2, subfamily J, member 2,protein-coding
	NM_001001960,OR5W2,390148,11,11q11,olfactory receptor, family 5, subfamily W, member 2,protein-coding
	NM_007160,OR2H2,7932,6,6p21.3,olfactory receptor, family 2, subfamily H, member 2,protein-coding
	NM_030883,OR2H1,26716,6,6p21.32,olfactory receptor, family 2, subfamily H, member 1,protein-coding
	NM_030905,OR2J2,26707,6,6p22.2-p21.31,olfactory receptor, family 2, subfamily J, member 2,protein-coding
	NM_001004698,OR2W5,441932,1,1q44,olfactory receptor, family 2, subfamily W, member 5,protein-coding
	NM_001005216,OR2J3,442186,6,6p22.1,olfactory receptor, family 2, subfamily J, member 3,protein-coding
	NM_033057,OR2B2,81697,6,6p22.3-p21.3,olfactory receptor, family 2, subfamily B, member 2,protein-coding
	NM_001005226,OR2B3,442184,6,6p22.1,olfactory receptor, family 2, subfamily B, member 3,protein-coding
	NM_001005216,OR2J3,442186,6,6p22.1,olfactory receptor, family 2, subfamily J, member 3,protein-coding
	NM_030905,OR2J2,26707,6,6p22.2-p21.31,olfactory receptor, family 2, subfamily J, member 2,protein-coding
	NM_030903,OR2W1,26692,6,6p22.1,olfactory receptor, family 2, subfamily W, member 1,protein-coding
	NM_001137608,ZNF732,654254,4,4p16.3,zinc finger protein 732,protein-coding
	NM_001010877,ZNF311,282890,6,6p22.1,zinc finger protein 311,protein-coding
	NM_001080411,ZNF433,163059,19,19p13.2,zinc finger protein 433,protein-coding
	NM_018102,ZNF334,55713,20,20q13.12,zinc finger protein 334,protein-coding
	NM_001037813,ZNF284,342909,19,19q13.31,zinc finger protein 284,protein-coding
	NM_001001411,ZNF676,163223,19,19p12,zinc finger protein 676,protein-coding
	NM_001001662,ZNF782,158431,9,9q22.33,zinc finger protein 782,protein-coding
	NM_032924,ZNF3,7551,7,7q22.1,zinc finger protein 3,protein-coding
	NM_017715,ZNF3,7551,7,7q22.1,zinc finger protein 3,protein-coding
	NM_182633,ZNF713,349075,7,7p11.2,zinc finger protein 713,protein-coding
	NM_003416,ZNF7,7553,8,8q24,zinc finger protein 7,protein-coding
	NM_003431,ZNF124,7678,1,1q44,zinc finger protein 124,protein-coding
	NM_033204,ZNF101,94039,19,19p13.11,zinc finger protein 101,protein-coding
	NM_144566,ZNF700,90592,19,19p13.2,zinc finger protein 700,protein-coding
	NM_007152,ZNF195,7748,11,11p15.5,zinc finger protein 195,protein-coding
	NM_001130520,ZNF195,7748,11,11p15.5,zinc finger protein 195,protein-coding
	NR_040083,ZNF195,7748,11,11p15.5,zinc finger protein 195,protein-coding
	NM_006524,ZNF138,7697,7,7q11.21,zinc finger protein 138,protein-coding
	NM_001130519,ZNF195,7748,11,11p15.5,zinc finger protein 195,protein-coding
	NR_027660,ZNF138,7697,7,7q11.21,zinc finger protein 138,protein-coding
	NM_003452,ZNF189,7743,9,9q22-q31,zinc finger protein 189,protein-coding
	NM_001160183,ZNF138,7697,7,7q11.21,zinc finger protein 138,protein-coding
	NM_001102657,ZNF836,162962,19,19q13.41,zinc finger protein 836,protein-coding
	NM_152626,ZNF92,168374,7,7q11.21,zinc finger protein 92,protein-coding
	NM_001242841,ZNF195,7748,11,11p15.5,zinc finger protein 195,protein-coding
	NM_001242842,ZNF195,7748,11,11p15.5,zinc finger protein 195,protein-coding
	NM_001242843,ZNF195,7748,11,11p15.5,zinc finger protein 195,protein-coding
	NM_001099269,ZNF506,440515,19,19p13.11,zinc finger protein 506,protein-coding
	NM_001145404,ZNF506,440515,19,19p13.11,zinc finger protein 506,protein-coding
	NM_013359,ZNF221,7638,19,19q13.2,zinc finger protein 221,protein-coding
	NR_027661,ZNF138,7697,7,7q11.21,zinc finger protein 138,protein-coding
	NM_017715,ZNF3,7551,7,7q22.1,zinc finger protein 3,protein-coding
	NM_007139,ZNF92,168374,7,7q11.21,zinc finger protein 92,protein-coding
	NM_001001411,ZNF676,163223,19,19p12,zinc finger protein 676,protein-coding
	NM_001199479,ZNF193,7746,6,6p21.3,zinc finger protein 193,protein-coding
	NM_006299,ZNF193,7746,6,6p21.3,zinc finger protein 193,protein-coding
	NM_001199480,ZNF193,7746,6,6p21.3,zinc finger protein 193,protein-coding
	NM_003441,ZNF141,7700,4,4p16.3,zinc finger protein 141,protein-coding
	NM_052852,ZNF486,90649,19,19p12,zinc finger protein 486,protein-coding
	NM_001159522,ZNF727,442319,7,7q11.21,zinc finger protein 727,protein-coding
	NM_006510,TRIM27,5987,6,6p22,tripartite motif containing 27,protein-coding
	NM_003141,TRIM21,6737,11,11p15.5,tripartite motif containing 21,protein-coding
CNVR93	chr5	33654732	33811712	Loss
CNVR150	chr10	43995828	44333460	Loss
CNVR224	chr23	28400694	28489941	Loss
CNVR187	chr16	46944599	47396344	Loss
	NM_199367,SPG7,6687,16,16q24.3,spastic paraplegia 7 (pure and complicated autosomal recessive),protein-coding
CNVR8	chr4	114022376	114218496	Gain
	NM_001004735,OR5D14,219436,11,11q11,olfactory receptor, family 5, subfamily D, member 14,protein-coding
	NR_002158,OR2A20P,401428,7,7q35,olfactory receptor, family 2, subfamily A, member 20 pseudogene,pseudo
	NM_001005287,OR2A1,346528,7,7q35,olfactory receptor, family 2, subfamily A, member 1,protein-coding
	NM_001001802,OR2A42,402317,7,7q35,olfactory receptor, family 2, subfamily A, member 42,protein-coding
	NM_001004488,OR2A25,392138,7,7q35,olfactory receptor, family 2, subfamily A, member 25,protein-coding
	NM_001005281,OR6B1,135946,7,7q35,olfactory receptor, family 6, subfamily B, member 1,protein-coding
	NM_001005286,OR6F1,343169,1,1q44,olfactory receptor, family 6, subfamily F, member 1,protein-coding
	NM_030908,OR2A4,79541,6,6q23,olfactory receptor, family 2, subfamily A, member 4,protein-coding
	NM_001004135,OR2A12,346525,7,7q35,olfactory receptor, family 2, subfamily A, member 12,protein-coding
	NM_001005328,OR2A7,401427,7,7q35,olfactory receptor, family 2, subfamily A, member 7,protein-coding
	NM_001005480,OR2A2,442361,7,7q35,olfactory receptor, family 2, subfamily A, member 2,protein-coding
	NM_012365,OR2A5,393046,7,7q35,olfactory receptor, family 2, subfamily A, member 5,protein-coding
	NM_001001659,OR2A14,135941,7,7q35,olfactory receptor, family 2, subfamily A, member 14,protein-coding
	NR_002157,OR2A9P,441295,7,7q35,olfactory receptor, family 2, subfamily A, member 9 pseudogene,pseudo
CNVR13	chr10	85172788	85225285	Gain
	NR_036486,FGF14-IT1,283480,13,13q33.1,FGF14 intronic transcript 1 (non-protein coding),miscRNA
CNVR232	chr25	42017537	42103395	Loss
CNVR131	chr8	82635994	83094052	Loss
	NM_012177,FBXO5,26271,6,6q25.2,F-box protein 5,protein-coding
	NM_001142522,FBXO5,26271,6,6q25.2,F-box protein 5,protein-coding
CNVR214	chr21	52788004	52907062	Loss
	NM_018161,NADSYN1,55191,11,11q13.4,NAD synthetase 1,protein-coding
	NM_001164377,MRGPRG,386746,11,11p15.4,MAS-related GPR, member G,protein-coding
CNVR94	chr5	37878014	37997591	Loss
CNVR20	chr1	5509605	5803319	Loss
CNVR220	chr23	8800376	8996976	Loss
CNVR189	chr16	53290101	53723069	Loss
	NM_019104,LIN37,55957,19,19q13.1,lin-37 homolog (C. elegans),protein-coding
CNVR91	chr4	127053991	127120495	Loss
	NM_003382,VIPR2,7434,7,7q36.3,vasoactive intestinal peptide receptor 2,protein-coding
CNVR236	chr26	20008258	20943890	Loss
CNVR226	chr24	573924	696030	Loss
	NM_024571,SNRNP25,79622,16,16p13.3,small nuclear ribonucleoprotein 25kDa (U11/U12),protein-coding
	NM_022450,RHBDF1,64285,16,16p13.3,rhomboid 5 homolog 1 (Drosophila),protein-coding
	NM_001005498,RHBDF2,79651,17,17q25.1,rhomboid 5 homolog 2 (Drosophila),protein-coding
	NM_024599,RHBDF2,79651,17,17q25.1,rhomboid 5 homolog 2 (Drosophila),protein-coding
	NM_001015054,MPG,4350,16,16p13.3,N-methylpurine-DNA glycosylase,protein-coding
	NM_002434,MPG,4350,16,16p13.3,N-methylpurine-DNA glycosylase,protein-coding
	NM_001015052,MPG,4350,16,16p13.3,N-methylpurine-DNA glycosylase,protein-coding
	NM_001039476,NPRL3,8131,16,16p13.3,nitrogen permease regulator-like 3 (S. cerevisiae),protein-coding
	NM_001243249,NPRL3,8131,16,16p13.3,nitrogen permease regulator-like 3 (S. cerevisiae),protein-coding
	NM_001243247,NPRL3,8131,16,16p13.3,nitrogen permease regulator-like 3 (S. cerevisiae),protein-coding
	NM_001077350,NPRL3,8131,16,16p13.3,nitrogen permease regulator-like 3 (S. cerevisiae),protein-coding
	NM_001243248,NPRL3,8131,16,16p13.3,nitrogen permease regulator-like 3 (S. cerevisiae),protein-coding
	NM_005332,HBZ,3050,16,16p13.3,hemoglobin, zeta,protein-coding
	NM_013346,SNX12,29934,X,Xq13.1,sorting nexin 12,protein-coding
	NM_001256188,SNX12,29934,X,Xq13.1,sorting nexin 12,protein-coding
	NM_001256187,SNX12,29934,X,Xq13.1,sorting nexin 12,protein-coding
	NM_001256186,SNX12,29934,X,Xq13.1,sorting nexin 12,protein-coding
	NM_001256185,SNX12,29934,X,Xq13.1,sorting nexin 12,protein-coding
	NM_005332,HBZ,3050,16,16p13.3,hemoglobin, zeta,protein-coding
	NM_001003938,HBM,3042,16,16p13.3,hemoglobin, mu,protein-coding
	NM_000558,HBA1,3039,16,16p13.3,hemoglobin, alpha 1,protein-coding
	NM_000517,HBA2,3040,16,16p13.3,hemoglobin, alpha 2,protein-coding
	NM_005331,HBQ1,3049,16,16p13.3,hemoglobin, theta 1,protein-coding
	NM_018032,LUC7L,55692,16,16p13.3,LUC7-like (S. cerevisiae),protein-coding
	NM_201412,LUC7L,55692,16,16p13.3,LUC7-like (S. cerevisiae),protein-coding
	NM_016019,LUC7L2,51631,7,7q34,LUC7-like 2 (S. cerevisiae),protein-coding
	NM_001244584,LUC7L2,51631,7,7q34,LUC7-like 2 (S. cerevisiae),protein-coding
	NM_001244585,LUC7L2,51631,7,7q34,LUC7-like 2 (S. cerevisiae),protein-coding
CNVR209	chr21	3558928	3946912	Loss
CNVR196	chr17	36180354	36408490	Loss
CNVR108	chr6	102654135	102875580	Loss
	NR_038342,LOC100505875,100505875,4,-,uncharacterized LOC100505875,miscRNA
	NM_032693,NAA11,84779,4,4q21.21,N(alpha)-acetyltransferase 11, NatA catalytic subunit,protein-coding
	NM_003491,NAA10,8260,X,Xq28,N(alpha)-acetyltransferase 10, NatA catalytic subunit,protein-coding
	NM_001256120,NAA10,8260,X,Xq28,N(alpha)-acetyltransferase 10, NatA catalytic subunit,protein-coding
	NM_001256119,NAA10,8260,X,Xq28,N(alpha)-acetyltransferase 10, NatA catalytic subunit,protein-coding
	NM_001128127,GK,2710,X,Xp21.3,glycerol kinase,protein-coding
	NM_001205019,GK,2710,X,Xp21.3,glycerol kinase,protein-coding
	NM_203391,GK,2710,X,Xp21.3,glycerol kinase,protein-coding
	NM_000167,GK,2710,X,Xp21.3,glycerol kinase,protein-coding
	NM_033214,GK2,2712,4,4q13,glycerol kinase 2,protein-coding
	NR_026575,GK3P,2713,4,4q32.1,glycerol kinase 3 pseudogene,pseudo
	NR_038826,LOC100506035,100506035,4,4q21.21,uncharacterized LOC100506035,miscRNA
CNVR7	chr3	4623999	4694801	Gain
	NM_001253882,MED27,9442,9,9q34.13,mediator complex subunit 27,protein-coding
	NM_001253881,MED27,9442,9,9q34.13,mediator complex subunit 27,protein-coding
	NM_004269,MED27,9442,9,9q34.13,mediator complex subunit 27,protein-coding
	NR_003665,CRSP8P,441089,5,5q14.1,mediator complex subunit 27 pseudogene,pseudo
CNVR123	chr8	34485708	34565175	Loss
	NM_002726,PREP,5550,6,6q22,prolyl endopeptidase,protein-coding
CNVR100	chr5	95792652	96193956	Loss
	NR_003149,GPR98,84059,5,5q13,G protein-coupled receptor 98,protein-coding
	NM_032119,GPR98,84059,5,5q13,G protein-coupled receptor 98,protein-coding
CNVR55	chr2	105921308	106104444	Loss
CNVR122	chr8	13461346	13584103	Loss
	NM_001012507,CENPW,387103,6,6q22.32,centromere protein W,protein-coding
CNVR112	chr7	9572412	9642062	Loss
CNVR92	chr5	12963601	13191989	Loss
	NM_021030,ZNF14,7561,19,19p13.11,zinc finger protein 14,protein-coding
	NM_003451,ZNF177,7730,19,19p13.2,zinc finger protein 177,protein-coding
	NM_001172650,ZNF559-ZNF177,100529215,19,19p,ZNF559-ZNF177 readthrough,protein-coding
	NM_001172651,ZNF177,7730,19,19p13.2,zinc finger protein 177,protein-coding
	NM_001004456,OR1M1,125963,19,19p13.2,olfactory receptor, family 1, subfamily M, member 1,protein-coding
	NM_001005192,OR7G1,125962,19,19p13.2,olfactory receptor, family 7, subfamily G, member 1,protein-coding
	NM_001001958,OR7G3,390883,19,19p13.2,olfactory receptor, family 7, subfamily G, member 3,protein-coding
	NR_002163,OR7E37P,100506759,13,-,olfactory receptor, family 7, subfamily E, member 37 pseudogene,pseudo
	NR_045002,OR7E14P,10819,11,11p15.1,olfactory receptor, family 7, subfamily E, member 14 pseudogene,pseudo
	NR_045004,OR7E2P,8587,11,11q14.2,olfactory receptor, family 7, subfamily E, member 2 pseudogene,pseudo
	NR_002169,OR1F2P,26184,16,16p13.3,olfactory receptor, family 1, subfamily F, member 2,pseudo
	NR_027688,OR7E5P,219445,11,11q12.1,olfactory receptor, family 7, subfamily E, member 5 pseudogene,pseudo
	NM_001004487,OR13J1,392309,9,9p13.3,olfactory receptor, family 13, subfamily J, member 1,protein-coding
	NM_001040071,LOC650293,650293,4,4p16.1,seven transmembrane helix receptor,protein-coding
	NM_001040071,LOC650293,650293,4,4p16.1,seven transmembrane helix receptor,protein-coding
	NM_001001918,OR14C36,127066,1,1q44,olfactory receptor, family 14, subfamily C, member 36,protein-coding
	NR_002822,MGC72080,389538,7,7q21.3,MGC72080 pseudogene,pseudo
	NM_001004462,OR10G4,390264,11,11q24.1,olfactory receptor, family 10, subfamily G, member 4,protein-coding
	NR_044999,OR7E12P,10821,11,11p15,olfactory receptor, family 7, subfamily E, member 12 pseudogene,pseudo
	NM_001001958,OR7G3,390883,19,19p13.2,olfactory receptor, family 7, subfamily G, member 3,protein-coding
	NM_001079935,OR7E24,26648,19,19p13.2,olfactory receptor, family 7, subfamily E, member 24,protein-coding
CNVR53	chr2	96908968	97270073	Loss
CNVR201	chr19	16066779	16200203	Loss
	NM_001204833,ANO10,55129,3,3p22.1,anoctamin 10,protein-coding
	NM_001204831,ANO10,55129,3,3p22.1,anoctamin 10,protein-coding
	NM_018075,ANO10,55129,3,3p22.1,anoctamin 10,protein-coding
	NM_001204834,ANO10,55129,3,3p22.1,anoctamin 10,protein-coding
	NM_001204832,ANO10,55129,3,3p22.1,anoctamin 10,protein-coding
CNVR64	chr2	190561698	190673408	Loss
	NM_001004360,DPP10,57628,2,2q14.1,dipeptidyl-peptidase 10 (non-functional),protein-coding
	NM_001178037,DPP10,57628,2,2q14.1,dipeptidyl-peptidase 10 (non-functional),protein-coding
	NM_020868,DPP10,57628,2,2q14.1,dipeptidyl-peptidase 10 (non-functional),protein-coding
	NM_001178034,DPP10,57628,2,2q14.1,dipeptidyl-peptidase 10 (non-functional),protein-coding
	NM_001178036,DPP10,57628,2,2q14.1,dipeptidyl-peptidase 10 (non-functional),protein-coding
	NM_006335,TIMM17A,10440,1,1q32.1,translocase of inner mitochondrial membrane 17 homolog A (yeast),protein-coding
CNVR37	chr1	187472256	187547000	Loss
CNVR135	chr9	11627386	12923703	Loss
	NM_001142800,EYS,346007,6,6q12,eyes shut homolog (Drosophila),protein-coding
CNVR107	chr6	95042865	95302002	Loss
CNVR159	chr11	8756030	9098637	Loss
	NM_002876,RAD51C,5889,17,17q25.1,RAD51 homolog C (S. cerevisiae),protein-coding
	NM_058216,RAD51C,5889,17,17q25.1,RAD51 homolog C (S. cerevisiae),protein-coding
	NM_014906,PPM1E,22843,17,17q22,protein phosphatase, Mg2+/Mn2+ dependent, 1E,protein-coding
	NM_018464,CISD1,55847,10,10q21.1,CDGSH iron sulfur domain 1,protein-coding
	NM_015294,TRIM37,4591,17,17q23.2,tripartite motif containing 37,protein-coding
	NM_001005207,TRIM37,4591,17,17q23.2,tripartite motif containing 37,protein-coding
CNVR132	chr8	87647645	87694698	Loss
CNVR75	chr3	128292897	128768226	Loss
CNVR119	chr7	103104070	103477088	Loss
CNVR215	chr22	1010961	1800616	Loss
CNVR153	chr10	61648219	62473350	Loss
CNVR60	chr2	175778137	175831096	Loss
CNVR191	chr16	57298020	57714610	Loss
CNVR86	chr4	56825041	57011511	Loss
	NM_148900,FOXP2,93986,7,7q31,forkhead box P2,protein-coding
	NM_148898,FOXP2,93986,7,7q31,forkhead box P2,protein-coding
	NM_001172766,FOXP2,93986,7,7q31,forkhead box P2,protein-coding
	NM_014491,FOXP2,93986,7,7q31,forkhead box P2,protein-coding
	NR_033767,FOXP2,93986,7,7q31,forkhead box P2,protein-coding
	NR_033766,FOXP2,93986,7,7q31,forkhead box P2,protein-coding
	NR_037439,MIR3666,100500896,7,-,microRNA 3666,miscRNA
	NM_001172767,FOXP2,93986,7,7q31,forkhead box P2,protein-coding
	NM_148899,FOXP2,93986,7,7q31,forkhead box P2,protein-coding
CNVR223	chr23	23351427	23499378	Loss
	NM_001143827,MAPRE2,10982,18,18q12.1,microtubule-associated protein, RP/EB family, member 2,protein-coding
	NM_001256420,MAPRE2,10982,18,18q12.1,microtubule-associated protein, RP/EB family, member 2,protein-coding
	NR_046177,MAPRE2,10982,18,18q12.1,microtubule-associated protein, RP/EB family, member 2,protein-coding
	NM_014268,MAPRE2,10982,18,18q12.1,microtubule-associated protein, RP/EB family, member 2,protein-coding
	NM_001143826,MAPRE2,10982,18,18q12.1,microtubule-associated protein, RP/EB family, member 2,protein-coding
	NM_012326,MAPRE3,22924,2,2p23.3-p23.1,microtubule-associated protein, RP/EB family, member 3,protein-coding
CNVR70	chr3	1057579	1379193	Loss
	NM_014811,PPP1R26,9858,9,9q34.3,protein phosphatase 1, regulatory subunit 26,protein-coding
	NR_046107,LOC401557,401557,9,9q34.3,uncharacterized LOC401557,miscRNA
	NM_014279,OLFM1,10439,9,9q34.3,olfactomedin 1,protein-coding
	NM_058164,OLFM2,93145,19,19p13.2,olfactomedin 2,protein-coding
	NM_058170,OLFM3,118427,1,1p22,olfactomedin 3,protein-coding
	NM_006334,OLFM1,10439,9,9q34.3,olfactomedin 1,protein-coding
CNVR74	chr3	88165549	88396747	Loss
CNVR124	chr8	36674734	36862138	Loss
CNVR170	chr15	10223338	10536093	Loss
CNVR99	chr5	90573638	91220419	Loss
CNVR80	chr3	211069150	211362923	Loss
	NM_033328,CAPZA3,93661,12,12p12.3,capping protein (actin filament) muscle Z-line, alpha 3,protein-coding
	NM_033123,PLCZ1,89869,12,12p12.3,phospholipase C, zeta 1,protein-coding
	NM_004570,PIK3C2G,5288,12,12p12,phosphoinositide-3-kinase, class 2, gamma polypeptide,protein-coding
	NM_001012339,DNAJC21,134218,5,5p13.2,DnaJ (Hsp40) homolog, subfamily C, member 21,protein-coding
	NM_194283,DNAJC21,134218,5,5p13.2,DnaJ (Hsp40) homolog, subfamily C, member 21,protein-coding
	NM_001129887,DNAJC2,27000,7,7q22,DnaJ (Hsp40) homolog, subfamily C, member 2,protein-coding
	NM_014377,DNAJC2,27000,7,7q22,DnaJ (Hsp40) homolog, subfamily C, member 2,protein-coding
CNVR211	chr21	25759271	25881397	Loss
	NM_201551,NELL1,4745,11,11p15.1,NEL-like 1 (chicken),protein-coding
	NM_006157,NELL1,4745,11,11p15.1,NEL-like 1 (chicken),protein-coding
CNVR167	chr13	42162665	42299115	Loss
	NM_181528,NAA20,51126,20,20p11.23,N(alpha)-acetyltransferase 20, NatB catalytic subunit,protein-coding
	NM_181527,NAA20,51126,20,20p11.23,N(alpha)-acetyltransferase 20, NatB catalytic subunit,protein-coding
	NM_016100,NAA20,51126,20,20p11.23,N(alpha)-acetyltransferase 20, NatB catalytic subunit,protein-coding
	NM_016652,CRNKL1,51340,20,20p11.2,crooked neck pre-mRNA splicing factor-like 1 (Drosophila),protein-coding
	NM_015585,C20orf26,26074,20,20p11.23,chromosome 20 open reading frame 26,protein-coding
	NM_001167816,C20orf26,26074,20,20p11.23,chromosome 20 open reading frame 26,protein-coding
CNVR221	chr23	9923105	9974468	Loss
CNVR174	chr15	46252420	46587627	Loss
	NM_003320,TUB,7275,11,11p15.5,tubby homolog (mouse),protein-coding
	NM_003754,EIF3F,8665,11,11p15.4,eukaryotic translation initiation factor 3, subunit F,protein-coding
	NM_176821,NLRP10,338322,11,11p15.4,NLR family, pyrin domain containing 10,protein-coding
	NM_001003745,OR10A3,26496,11,11p15.4,olfactory receptor, family 10, subfamily A, member 3,protein-coding
	NM_001004461,OR10A6,390093,11,11p15.4,olfactory receptor, family 10, subfamily A, member 6,protein-coding
	NM_001005283,OR9Q2,219957,11,11q12.1,olfactory receptor, family 9, subfamily Q, member 2,protein-coding
	NM_030908,OR2A4,79541,6,6q23,olfactory receptor, family 2, subfamily A, member 4,protein-coding
	NM_001005328,OR2A7,401427,7,7q35,olfactory receptor, family 2, subfamily A, member 7,protein-coding
	NM_001005204,OR8U1,219417,11,11q12.1,olfactory receptor, family 8, subfamily U, member 1,protein-coding
	NM_001004743,OR5M9,390162,11,11q12.1,olfactory receptor, family 5, subfamily M, member 9,protein-coding
	NM_001005282,OR5M8,219484,11,11q12.1,olfactory receptor, family 5, subfamily M, member 8,protein-coding
	NM_001005212,OR9Q1,219956,11,11q12.1,olfactory receptor, family 9, subfamily Q, member 1,protein-coding
	NM_001004058,OR8K5,219453,11,11q12.1,olfactory receptor, family 8, subfamily K, member 5,protein-coding
	NM_003697,OR5F1,338674,11,11q12.1,olfactory receptor, family 5, subfamily F, member 1,protein-coding
	NM_006637,OR5I1,10798,11,11q11,olfactory receptor, family 5, subfamily I, member 1,protein-coding
	NM_178168,OR10A5,144124,11,11p15.4,olfactory receptor, family 10, subfamily A, member 5,protein-coding
	NM_001004730,OR5AR1,219493,11,11q12.1,olfactory receptor, family 5, subfamily AR, member 1,protein-coding
	NM_001004742,OR5M3,219482,11,11q12.1,olfactory receptor, family 5, subfamily M, member 3,protein-coding
	NM_153444,OR5P2,120065,11,11p15.4,olfactory receptor, family 5, subfamily P, member 2,protein-coding
	NM_012353,OR1C1,26188,1,1q44,olfactory receptor, family 1, subfamily C, member 1,protein-coding
	NM_001004135,OR2A12,346525,7,7q35,olfactory receptor, family 2, subfamily A, member 12,protein-coding
	NM_012365,OR2A5,393046,7,7q35,olfactory receptor, family 2, subfamily A, member 5,protein-coding
	NM_001002925,OR5AP2,338675,11,11q12.1,olfactory receptor, family 5, subfamily AP, member 2,protein-coding
	NM_001004735,OR5D14,219436,11,11q11,olfactory receptor, family 5, subfamily D, member 14,protein-coding
	NM_001005205,OR8J1,219477,11,11q12.1,olfactory receptor, family 8, subfamily J, member 1,protein-coding
	NM_001004744,OR5R1,219479,11,11q12.1,olfactory receptor, family 5, subfamily R, member 1,protein-coding
	NM_001002907,OR8K1,390157,11,11q12.1,olfactory receptor, family 8, subfamily K, member 1,protein-coding
	NM_080859,OR1K1,392392,9,9q33.2,olfactory receptor, family 1, subfamily K, member 1,protein-coding
	NM_001004064,OR8J3,81168,11,11q12.1,olfactory receptor, family 8, subfamily J, member 3,protein-coding
	NM_001004740,OR5M1,390168,11,11q12.1,olfactory receptor, family 5, subfamily M, member 1,protein-coding
	NM_001004741,OR5M10,390167,11,11q12.1,olfactory receptor, family 5, subfamily M, member 10,protein-coding
	NM_001001967,OR5D13,390142,11,11q11,olfactory receptor, family 5, subfamily D, member 13,protein-coding
	NR_027711,OR5E1P,26343,11,11p15.4,olfactory receptor, family 5, subfamily E, member 1 pseudogene,pseudo
	NM_001001918,OR14C36,127066,1,1q44,olfactory receptor, family 14, subfamily C, member 36,protein-coding
	NM_001005487,OR13G1,441933,1,1q44,olfactory receptor, family 13, subfamily G, member 1,protein-coding
	NM_153445,OR5P3,120066,11,11p15.4,olfactory receptor, family 5, subfamily P, member 3,protein-coding
	NM_001004734,OR14I1,401994,1,1q44,olfactory receptor, family 14, subfamily I, member 1,protein-coding
	NM_001004488,OR2A25,392138,7,7q35,olfactory receptor, family 2, subfamily A, member 25,protein-coding
	NM_001004134,OR10AD1,121275,12,12q13.11,olfactory receptor, family 10, subfamily AD, member 1,protein-coding
	NM_001005328,OR2A7,401427,7,7q35,olfactory receptor, family 2, subfamily A, member 7,protein-coding
	NM_153444,OR5P2,120065,11,11p15.4,olfactory receptor, family 5, subfamily P, member 2,protein-coding
	NM_001004486,OR13H1,347468,X,Xq26.2,olfactory receptor, family 13, subfamily H, member 1,protein-coding
	NM_001004474,OR10S1,219873,11,11q24.1,olfactory receptor, family 10, subfamily S, member 1,protein-coding
	NM_001005285,OR2AT4,341152,11,11q13.4,olfactory receptor, family 2, subfamily AT, member 4,protein-coding
	NM_001004744,OR5R1,219479,11,11q12.1,olfactory receptor, family 5, subfamily R, member 1,protein-coding
	NM_001005286,OR6F1,343169,1,1q44,olfactory receptor, family 6, subfamily F, member 1,protein-coding
	NM_001001952,OR5D18,219438,11,11q11,olfactory receptor, family 5, subfamily D, member 18,protein-coding
	NM_001005283,OR9Q2,219957,11,11q12.1,olfactory receptor, family 9, subfamily Q, member 2,protein-coding
	NM_001001965,OR4D5,219875,11,11q24.1,olfactory receptor, family 4, subfamily D, member 5,protein-coding
	NM_001005496,OR5D16,390144,11,11q11,olfactory receptor, family 5, subfamily D, member 16,protein-coding
	NM_153444,OR5P2,120065,11,11p15.4,olfactory receptor, family 5, subfamily P, member 2,protein-coding
	NM_001004738,OR5L1,219437,11,11q11,olfactory receptor, family 5, subfamily L, member 1,protein-coding
	NM_001004486,OR13H1,347468,X,Xq26.2,olfactory receptor, family 13, subfamily H, member 1,protein-coding
	NM_001004064,OR8J3,81168,11,11q12.1,olfactory receptor, family 8, subfamily J, member 3,protein-coding
	NM_001004742,OR5M3,219482,11,11q12.1,olfactory receptor, family 5, subfamily M, member 3,protein-coding
	NR_002169,OR1F2P,26184,16,16p13.3,olfactory receptor, family 1, subfamily F, member 2,pseudo
	NM_001002925,OR5AP2,338675,11,11q12.1,olfactory receptor, family 5, subfamily AP, member 2,protein-coding
	NM_001004458,OR1S1,219959,11,11q12.1,olfactory receptor, family 1, subfamily S, member 1,protein-coding
	NM_001004735,OR5D14,219436,11,11q11,olfactory receptor, family 5, subfamily D, member 14,protein-coding
	NM_001004487,OR13J1,392309,9,9p13.3,olfactory receptor, family 13, subfamily J, member 1,protein-coding
	NM_001005212,OR9Q1,219956,11,11q12.1,olfactory receptor, family 9, subfamily Q, member 1,protein-coding
	NM_153444,OR5P2,120065,11,11p15.4,olfactory receptor, family 5, subfamily P, member 2,protein-coding
	NM_153445,OR5P3,120066,11,11p15.4,olfactory receptor, family 5, subfamily P, member 3,protein-coding
CNVR149	chr10	42662622	42741164	Loss
CNVR148	chr10	41700445	41929999	Loss
CNVR28	chr1	86080692	86776868	Loss
	NM_005765,ATP6AP2,10159,X,Xp11.4,ATPase, H+ transporting, lysosomal accessory protein 2,protein-coding
CNVR171	chr15	16064905	16218494	Loss
	NM_000855,GUCY1A2,2977,11,11q21-q22,guanylate cyclase 1, soluble, alpha 2,protein-coding
	NM_001256424,GUCY1A2,2977,11,11q21-q22,guanylate cyclase 1, soluble, alpha 2,protein-coding
CNVR78	chr3	191329417	191401244	Loss
CNVR69	chr2	261198826	261718188	Loss
	NM_152375,KLHDC7A,127707,1,1p36.13,kelch domain containing 7A,protein-coding
	NM_032880,IGSF21,84966,1,1p36.13,immunoglobin superfamily, member 21,protein-coding
CNVR238	chr26	28137841	28236209	Loss
	NM_003747,TNKS,8658,8,8p23.1,tankyrase, TRF1-interacting ankyrin-related ADP-ribose polymerase,protein-coding
	NM_025235,TNKS2,80351,10,10q23.3,tankyrase, TRF1-interacting ankyrin-related ADP-ribose polymerase 2,protein-coding
CNVR193	chr16	76675415	76730658	Loss
CNVR181	chr16	16984728	17095647	Loss
CNVR42	chr1	229636965	229713493	Loss
	NM_001146277,NCEH1,57552,3,3q26.31,neutral cholesterol ester hydrolase 1,protein-coding
	NM_020792,NCEH1,57552,3,3q26.31,neutral cholesterol ester hydrolase 1,protein-coding
	NM_001146276,NCEH1,57552,3,3q26.31,neutral cholesterol ester hydrolase 1,protein-coding
	NM_001146278,NCEH1,57552,3,3q26.31,neutral cholesterol ester hydrolase 1,protein-coding
CNVR58	chr2	128152673	128498105	Loss
	NM_001252669,GULP1,51454,2,2q32.3-q33,GULP, engulfment adaptor PTB domain containing 1,protein-coding
	NM_001252668,GULP1,51454,2,2q32.3-q33,GULP, engulfment adaptor PTB domain containing 1,protein-coding
	NM_016315,GULP1,51454,2,2q32.3-q33,GULP, engulfment adaptor PTB domain containing 1,protein-coding
	NR_045563,GULP1,51454,2,2q32.3-q33,GULP, engulfment adaptor PTB domain containing 1,protein-coding
	NR_045562,GULP1,51454,2,2q32.3-q33,GULP, engulfment adaptor PTB domain containing 1,protein-coding
CNVR156	chr11	412692	498614	Loss
	NM_020178,CA10,56934,17,17q21.33,carbonic anhydrase X,protein-coding
	NM_001082534,CA10,56934,17,17q21.33,carbonic anhydrase X,protein-coding
	NM_001082533,CA10,56934,17,17q21.33,carbonic anhydrase X,protein-coding
CNVR38	chr1	194306216	194387653	Loss
CNVR40	chr1	225963204	226061889	Loss
CNVR213	chr21	44659875	45012897	Loss
	NM_002394,SLC3A2,6520,11,11q13,solute carrier family 3 (activators of dibasic and neutral amino acid transport), member 2,protein-coding
	NM_001012662,SLC3A2,6520,11,11q13,solute carrier family 3 (activators of dibasic and neutral amino acid transport), member 2,protein-coding
	NM_001012664,SLC3A2,6520,11,11q13,solute carrier family 3 (activators of dibasic and neutral amino acid transport), member 2,protein-coding
	NM_001013251,SLC3A2,6520,11,11q13,solute carrier family 3 (activators of dibasic and neutral amino acid transport), member 2,protein-coding
	NR_037193,SLC3A2,6520,11,11q13,solute carrier family 3 (activators of dibasic and neutral amino acid transport), member 2,protein-coding
	NM_000738,CHRM1,1128,11,11q13,cholinergic receptor, muscarinic 1,protein-coding
	NM_012125,CHRM5,1133,15,15q26,cholinergic receptor, muscarinic 5,protein-coding
	NM_153278,SLC22A6,9356,11,11q12.3,solute carrier family 22 (organic anion transporter), member 6,protein-coding
	NM_153277,SLC22A6,9356,11,11q12.3,solute carrier family 22 (organic anion transporter), member 6,protein-coding
	NM_004790,SLC22A6,9356,11,11q12.3,solute carrier family 22 (organic anion transporter), member 6,protein-coding
	NM_153276,SLC22A6,9356,11,11q12.3,solute carrier family 22 (organic anion transporter), member 6,protein-coding
	NM_153278,SLC22A6,9356,11,11q12.3,solute carrier family 22 (organic anion transporter), member 6,protein-coding
	NM_153277,SLC22A6,9356,11,11q12.3,solute carrier family 22 (organic anion transporter), member 6,protein-coding
	NM_153276,SLC22A6,9356,11,11q12.3,solute carrier family 22 (organic anion transporter), member 6,protein-coding
	NM_004790,SLC22A6,9356,11,11q12.3,solute carrier family 22 (organic anion transporter), member 6,protein-coding
	NR_033396,SLC22A20,440044,11,11q13.1,solute carrier family 22, member 20,protein-coding
	NM_001184733,SLC22A8,9376,11,11q11,solute carrier family 22 (organic anion transporter), member 8,protein-coding
	NM_001184732,SLC22A8,9376,11,11q11,solute carrier family 22 (organic anion transporter), member 8,protein-coding
	NM_001184736,SLC22A8,9376,11,11q11,solute carrier family 22 (organic anion transporter), member 8,protein-coding
	NM_004254,SLC22A8,9376,11,11q11,solute carrier family 22 (organic anion transporter), member 8,protein-coding
	NM_199352,SLC22A25,387601,11,11q12.3,solute carrier family 22, member 25,protein-coding
	NM_001039752,SLC22A10,387775,11,11q12.3,solute carrier family 22, member 10,protein-coding
	NM_001136506,SLC22A24,283238,11,11q12.3,solute carrier family 22, member 24,protein-coding
	NM_080866,SLC22A9,114571,11,11q13.1,solute carrier family 22 (organic anion transporter), member 9,protein-coding
	NM_001039752,SLC22A10,387775,11,11q12.3,solute carrier family 22, member 10,protein-coding
	NM_001136506,SLC22A24,283238,11,11q12.3,solute carrier family 22, member 24,protein-coding
	NM_199352,SLC22A25,387601,11,11q12.3,solute carrier family 22, member 25,protein-coding
CNVR22	chr1	17755700	17927865	Loss
	NM_001004466,OR10H5,284433,19,19p13.12,olfactory receptor, family 10, subfamily H, member 5,protein-coding
	NR_028347,FAM183B,340286,7,7p14.1,acyloxyacyl hydrolase (neutrophil),pseudo
	NM_001101376,FAM183A,440585,1,1p34.2,family with sequence similarity 183, member A,protein-coding
	NM_006824,EBNA1BP2,10969,1,1p35-p33,EBNA1 binding protein 2,protein-coding
	NM_001159936,EBNA1BP2,10969,1,1p35-p33,EBNA1 binding protein 2,protein-coding
	NM_152498,WDR65,149465,1,1p34.2,WD repeat domain 65,protein-coding
	NM_001167965,WDR65,149465,1,1p34.2,WD repeat domain 65,protein-coding
	NM_001195831,WDR65,149465,1,1p34.2,WD repeat domain 65,protein-coding
	NM_144626,TMEM125,128218,1,1p34.2,transmembrane protein 125,protein-coding
	NM_001164829,C1orf210,149466,1,1p34.2,chromosome 1 open reading frame 210,protein-coding
	NM_182517,C1orf210,149466,1,1p34.2,chromosome 1 open reading frame 210,protein-coding
	NM_000194,HPRT1,3251,X,Xq26.1,hypoxanthine phosphoribosyltransferase 1,protein-coding
	NM_020200,PRTFDC1,56952,10,10p12.1,phosphoribosyl transferase domain containing 1,protein-coding
	NM_005424,TIE1,7075,1,1p34-p33,tyrosine kinase with immunoglobulin-like and EGF-like domains 1,protein-coding
	NM_001253357,TIE1,7075,1,1p34-p33,tyrosine kinase with immunoglobulin-like and EGF-like domains 1,protein-coding
	NM_000459,TEK,7010,9,9p21,TEK tyrosine kinase, endothelial,protein-coding
CNVR50	chr2	48870978	48937025	Loss
CNVR142	chr9	97738014	97841104	Loss
CNVR141	chr9	89069109	89417120	Loss
	NR_046114,FLJ46284,441369,8,8q22.1,uncharacterized LOC441369,miscRNA
CNVR65	chr2	191645132	191805415	Loss
CNVR237	chr26	23585044	23679490	Loss
	NM_178234,TUSC3,7991,8,8p22,tumor suppressor candidate 3,protein-coding
	NM_006765,TUSC3,7991,8,8p22,tumor suppressor candidate 3,protein-coding
	NM_032121,MAGT1,84061,X,Xq21.1,magnesium transporter 1,protein-coding
CNVR179	chr16	14628105	14845632	Loss
	NM_018695,ERBB2IP,55914,5,5q12.3,erbb2 interacting protein,protein-coding
	NM_001253698,ERBB2IP,55914,5,5q12.3,erbb2 interacting protein,protein-coding
	NM_001253699,ERBB2IP,55914,5,5q12.3,erbb2 interacting protein,protein-coding
	NM_001253701,ERBB2IP,55914,5,5q12.3,erbb2 interacting protein,protein-coding
	NM_001253697,ERBB2IP,55914,5,5q12.3,erbb2 interacting protein,protein-coding
	NM_001006600,ERBB2IP,55914,5,5q12.3,erbb2 interacting protein,protein-coding
CNVR154	chr10	67301196	67380771	Loss
CNVR111	chr7	2932765	3297890	Loss
CNVR62	chr2	183052607	183396851	Loss
CNVR16	chr19	45775486	45897100	Gain
	NM_152678,FAM116A,201627,3,3p14.3,family with sequence similarity 116, member A,protein-coding
	NM_001001794,FAM116B,414918,22,22q13.33,family with sequence similarity 116, member B,protein-coding
	NM_001660,ARF4,378,3,3p21.2-p21.1,ADP-ribosylation factor 4,protein-coding
CNVR47	chr2	26198532	26427896	Loss
	NM_017594,DIRAS2,54769,9,9q22.2,DIRAS family, GTP-binding RAS-like 2,protein-coding
CNVR202	chr19	27998151	28182587	Loss
CNVR81	chr3	213058438	213286629	Loss
	NM_017884,PINX1,54984,8,8p23,PIN2/TERF1 interacting, telomerase inhibitor 1,protein-coding
	NR_045013,LMO3,55885,12,12p12.3,LIM domain only 3 (rhombotin-like 2),protein-coding
	NM_001001395,LMO3,55885,12,12p12.3,LIM domain only 3 (rhombotin-like 2),protein-coding
	NM_001243609,LMO3,55885,12,12p12.3,LIM domain only 3 (rhombotin-like 2),protein-coding
	NR_045014,LMO3,55885,12,12p12.3,LIM domain only 3 (rhombotin-like 2),protein-coding
	NR_045012,LMO3,55885,12,12p12.3,LIM domain only 3 (rhombotin-like 2),protein-coding
	NM_001243610,LMO3,55885,12,12p12.3,LIM domain only 3 (rhombotin-like 2),protein-coding
	NM_018640,LMO3,55885,12,12p12.3,LIM domain only 3 (rhombotin-like 2),protein-coding
	NM_001243612,LMO3,55885,12,12p12.3,LIM domain only 3 (rhombotin-like 2),protein-coding
	NM_001243611,LMO3,55885,12,12p12.3,LIM domain only 3 (rhombotin-like 2),protein-coding
	NM_001243613,LMO3,55885,12,12p12.3,LIM domain only 3 (rhombotin-like 2),protein-coding
	NM_002315,LMO1,4004,11,11p15,LIM domain only 1 (rhombotin 1),protein-coding
CNVR66	chr2	200621949	200885269	Loss
	NM_130773,CNTNAP5,129684,2,2q14.3,contactin associated protein-like 5,protein-coding
	NM_138994,CNTNAP4,85445,16,16q23.1,contactin associated protein-like 4,protein-coding
	NM_033401,CNTNAP4,85445,16,16q23.1,contactin associated protein-like 4,protein-coding
	NM_033655,CNTNAP3,79937,9,9p13.1,contactin associated protein-like 3,protein-coding
CNVR57	chr2	116127777	116423980	Loss
	NM_001034845,GALNTL6,442117,4,4q34.1,UDP-N-acetyl-alpha-D-galactosamine:polypeptide N-acetylgalactosaminyltransferase-like 6,protein-coding
CNVR31	chr1	141135826	141348822	Loss
CNVR5	chr17	24971029	26000884	Both
	NM_002568,PABPC1,26986,8,8q22.2-q23,poly(A) binding protein, cytoplasmic 1,protein-coding
	NR_026904,PABPC1P2,728773,2,2q22.3,poly(A) binding protein, cytoplasmic 1 pseudogene 2,pseudo
	NM_030979,PABPC3,5042,13,13q12-q13,poly(A) binding protein, cytoplasmic 3,protein-coding
CNVR206	chr20	1420840	1676513	Loss
CNVR178	chr16	887459	1082093	Loss
	NM_003062,SLIT3,6586,5,5q35,slit homolog 3 (Drosophila),protein-coding
	NM_004787,SLIT2,9353,4,4p15.2,slit homolog 2 (Drosophila),protein-coding
CNVR101	chr6	20938615	21061769	Loss
CNVR176	chr15	68976559	69141695	Loss
	NM_012153,EHF,26298,11,11p12,ets homologous factor,protein-coding
	NM_001206615,EHF,26298,11,11p12,ets homologous factor,protein-coding
	NM_001206616,EHF,26298,11,11p12,ets homologous factor,protein-coding
CNVR32	chr1	144435208	144484393	Loss
CNVR63	chr2	187170208	187283547	Loss
	NM_207363,NCKAP5,344148,2,2q21.2,NCK-associated protein 5,protein-coding
	NM_207481,NCKAP5,344148,2,2q21.2,NCK-associated protein 5,protein-coding
CNVR204	chr19	35209447	35385575	Loss
CNVR127	chr8	57417085	57479468	Loss
	NM_002844,PTPRK,5796,6,6q22.2-q22.3,protein tyrosine phosphatase, receptor type, K,protein-coding
	NM_001135648,PTPRK,5796,6,6q22.2-q22.3,protein tyrosine phosphatase, receptor type, K,protein-coding
	NM_005704,PTPRU,10076,1,1p35.3,protein tyrosine phosphatase, receptor type, U,protein-coding
	NM_133178,PTPRU,10076,1,1p35.3,protein tyrosine phosphatase, receptor type, U,protein-coding
	NM_133177,PTPRU,10076,1,1p35.3,protein tyrosine phosphatase, receptor type, U,protein-coding
	NM_001195001,PTPRU,10076,1,1p35.3,protein tyrosine phosphatase, receptor type, U,protein-coding
CNVR151	chr10	51181539	51406054	Loss
CNVR1	chr1	191685316	191876696	Both
	NM_015642,ZBTB20,26137,3,3q13.2,zinc finger and BTB domain containing 20,protein-coding
CNVR128	chr8	69618867	70638026	Loss
CNVR117	chr7	97424639	97592385	Loss
	NM_001256430,STON2,85439,14,14q31.1,stonin 2,protein-coding
	NM_033104,STON2,85439,14,14q31.1,stonin 2,protein-coding
CNVR82	chr3	224604637	224974616	Loss
	NM_181836,TMED7,51014,5,5q22.3,transmembrane emp24 protein transport domain containing 7,protein-coding
	NM_007364,TMED3,23423,15,15q24-q25,transmembrane emp24 protein transport domain containing 3,protein-coding
	NM_001131025,PEX5,5830,12,12p13.31,peroxisomal biogenesis factor 5,protein-coding
	NM_001131024,PEX5,5830,12,12p13.31,peroxisomal biogenesis factor 5,protein-coding
	NM_000319,PEX5,5830,12,12p13.31,peroxisomal biogenesis factor 5,protein-coding
	NM_001131023,PEX5,5830,12,12p13.31,peroxisomal biogenesis factor 5,protein-coding
	NM_001131026,PEX5,5830,12,12p13.31,peroxisomal biogenesis factor 5,protein-coding
	NM_016399,TRIAP1,51499,12,12q24.31,TP53 regulated inhibitor of apoptosis 1,protein-coding
	NM_014718,CLSTN3,9746,12,12p13.31,calsyntenin 3,protein-coding
	NM_031491,RBP5,83758,12,12p13.31,retinol binding protein 5, cellular,protein-coding
	NM_016546,C1RL,51279,12,12p13.31,complement component 1, r subcomponent-like,protein-coding
	NM_001733,C1R,715,12,12p13,complement component 1, r subcomponent,protein-coding
	NM_001733,C1R,715,12,12p13,complement component 1, r subcomponent,protein-coding
	NM_201442,C1S,716,12,12p13,complement component 1, s subcomponent,protein-coding
	NM_001734,C1S,716,12,12p13,complement component 1, s subcomponent,protein-coding
	NM_005768,LPCAT3,10162,12,12p13,lysophosphatidylcholine acyltransferase 3,protein-coding
CNVR198	chr18	45798659	46058145	Loss
	NM_001164749,NPAS3,64067,14,14q12-q13,neuronal PAS domain protein 3,protein-coding
	NM_001165893,NPAS3,64067,14,14q12-q13,neuronal PAS domain protein 3,protein-coding
	NM_173159,NPAS3,64067,14,14q12-q13,neuronal PAS domain protein 3,protein-coding
	NM_022123,NPAS3,64067,14,14q12-q13,neuronal PAS domain protein 3,protein-coding
	NM_002517,NPAS1,4861,19,19q13.2-q13.3,neuronal PAS domain protein 1,protein-coding
CNVR39	chr1	207783918	208254714	Loss
	NM_178496,MB21D2,151963,3,3q29,Mab-21 domain containing 2,protein-coding
CNVR83	chr4	14153804	14236707	Loss
	NM_001130688,HMGB2,3148,4,4q31,high mobility group box 2,protein-coding
	NM_001130689,HMGB2,3148,4,4q31,high mobility group box 2,protein-coding
	NM_002129,HMGB2,3148,4,4q31,high mobility group box 2,protein-coding
	NM_002128,HMGB1,3146,13,13q12,high mobility group box 1,protein-coding
CNVR231	chr25	21919108	21998738	Loss
CNVR98	chr5	85626169	85812681	Loss
	NM_014733,ZFYVE16,9765,5,5q14,zinc finger, FYVE domain containing 16,protein-coding
	NM_001105251,ZFYVE16,9765,5,5q14,zinc finger, FYVE domain containing 16,protein-coding
	NM_004799,ZFYVE9,9372,1,1p32.3,zinc finger, FYVE domain containing 9,protein-coding
	NM_007324,ZFYVE9,9372,1,1p32.3,zinc finger, FYVE domain containing 9,protein-coding
	NM_205548,FAM151B,167555,5,5q14.1,family with sequence similarity 151, member B,protein-coding
	NM_001004441,ANKRD34B,340120,5,5q14.1,ankyrin repeat domain 34B,protein-coding
	NM_000791,DHFR,1719,5,5q11.2-q13.2,dihydrofolate reductase,protein-coding
	NR_033423,LOC1720,1720,2,2p12,dihydrofolate reductase pseudogene,pseudo
	NM_002439,MSH3,4437,5,5q11-q12,mutS homolog 3 (E. coli),protein-coding
CNVR113	chr7	20430110	20580046	Loss
	NM_001172624,NEO1,4756,15,15q22.3-q23,neogenin 1,protein-coding
	NM_002499,NEO1,4756,15,15q22.3-q23,neogenin 1,protein-coding
	NM_001172623,NEO1,4756,15,15q22.3-q23,neogenin 1,protein-coding
CNVR175	chr15	53158448	53224915	Loss
	NM_001004753,OR51F2,119694,11,11p15.4,olfactory receptor, family 51, subfamily F, member 2,protein-coding
	NM_001005238,OR51G2,81282,11,11p15.4,olfactory receptor, family 51, subfamily G, member 2,protein-coding
	NM_001004757,OR51Q1,390061,11,11p15.4,olfactory receptor, family 51, subfamily Q, member 1,protein-coding
	NM_001004759,OR51T1,401665,11,11p15.4,olfactory receptor, family 51, subfamily T, member 1,protein-coding
	NM_001005171,OR52K1,390036,11,11p15.4,olfactory receptor, family 52, subfamily K, member 1,protein-coding
	NM_001005237,OR51G1,79324,11,11p15.4,olfactory receptor, family 51, subfamily G, member 1,protein-coding
	NM_001004757,OR51Q1,390061,11,11p15.4,olfactory receptor, family 51, subfamily Q, member 1,protein-coding
	NM_001005172,OR52K2,119774,11,11p15.4,olfactory receptor, family 52, subfamily K, member 2,protein-coding
	NM_001005238,OR51G2,81282,11,11p15.4,olfactory receptor, family 51, subfamily G, member 2,protein-coding
	NM_001004753,OR51F2,119694,11,11p15.4,olfactory receptor, family 51, subfamily F, member 2,protein-coding
	NM_001004755,OR51L1,119682,11,11p15.4,olfactory receptor, family 51, subfamily L, member 1,protein-coding
	NM_001004758,OR51S1,119692,11,11p15.4,olfactory receptor, family 51, subfamily S, member 1,protein-coding
	NM_030774,OR51E2,81285,11,11p15,olfactory receptor, family 51, subfamily E, member 2,protein-coding
	NM_001005172,OR52K2,119774,11,11p15.4,olfactory receptor, family 52, subfamily K, member 2,protein-coding
	NM_001005169,OR52I1,390037,11,11p15.4,olfactory receptor, family 52, subfamily I, member 1,protein-coding
	NM_001005170,OR52I2,143502,11,11p15.4,olfactory receptor, family 52, subfamily I, member 2,protein-coding
	NR_002728,KCNQ1OT1,10984,11,11p15,KCNQ1 opposite strand/antisense transcript 1 (non-protein coding),miscRNA
CNVR173	chr15	37443121	37760673	Loss
	NM_033326,SOX6,55553,11,11p15.3,SRY (sex determining region Y)-box 6,protein-coding
	NM_001145819,SOX6,55553,11,11p15.3,SRY (sex determining region Y)-box 6,protein-coding
	NM_017508,SOX6,55553,11,11p15.3,SRY (sex determining region Y)-box 6,protein-coding
	NM_001145811,SOX6,55553,11,11p15.3,SRY (sex determining region Y)-box 6,protein-coding
	NM_006940,SOX5,6660,12,12p12.1,SRY (sex determining region Y)-box 5,protein-coding
	NM_152989,SOX5,6660,12,12p12.1,SRY (sex determining region Y)-box 5,protein-coding
CNVR166	chr13	14361390	14506749	Loss
CNVR96	chr5	46350867	46628205	Loss
	NM_015082,FSTL4,23105,5,5q31.1,follistatin-like 4,protein-coding
CNVR52	chr2	70448477	70619397	Loss
	NM_015110,SMC5,23137,9,9q21.12,structural maintenance of chromosomes 5,protein-coding
	NM_153267,MAMDC2,256691,9,9q21.12,MAM domain containing 2,protein-coding
CNVR115	chr7	78780617	79109387	Loss
	NM_172375,KCNH5,27133,14,14q23.1,potassium voltage-gated channel, subfamily H (eag-related), member 5,protein-coding
	NM_139318,KCNH5,27133,14,14q23.1,potassium voltage-gated channel, subfamily H (eag-related), member 5,protein-coding
	NM_172362,KCNH1,3756,1,1q32.2,potassium voltage-gated channel, subfamily H (eag-related), member 1,protein-coding
	NM_002238,KCNH1,3756,1,1q32.2,potassium voltage-gated channel, subfamily H (eag-related), member 1,protein-coding
	NM_172376,KCNH5,27133,14,14q23.1,potassium voltage-gated channel, subfamily H (eag-related), member 5,protein-coding
CNVR194	chr17	3683592	3968955	Loss
CNVR192	chr16	67037384	67296025	Loss
	NM_001332,CTNND2,1501,5,5p15.2,catenin (cadherin-associated protein), delta 2 (neural plakophilin-related arm-repeat protein),protein-coding
	NM_003628,PKP4,8502,2,2q24.1,plakophilin 4,protein-coding
	NM_001005476,PKP4,8502,2,2q24.1,plakophilin 4,protein-coding
CNVR43	chr1	258746229	258802788	Loss
CNVR195	chr17	28567422	28751326	Loss
CNVR216	chr22	4169269	4244964	Loss
CNVR3	chr9	6439820	6808892	Both
CNVR56	chr2	106973609	107178019	Loss
CNVR9	chr5	67243574	68161647	Gain
	NM_020167,NMUR2,56923,5,5q33.1,neuromedin U receptor 2,protein-coding
	NM_001035006,RPL17,6139,18,18q21,ribosomal protein L17,protein-coding
	NM_001199340,RPL17,6139,18,18q21,ribosomal protein L17,protein-coding
	NM_001199345,RPL17,6139,18,18q21,ribosomal protein L17,protein-coding
	NM_001199344,RPL17,6139,18,18q21,ribosomal protein L17,protein-coding
	NM_001199341,RPL17,6139,18,18q21,ribosomal protein L17,protein-coding
CNVR137	chr9	69520690	69727981	Loss
CNVR109	chr6	106117035	106217905	Loss
CNVR67	chr2	202228555	202548105	Loss
	NM_006625,SRSF10,10772,1,1p36.11,serine/arginine-rich splicing factor 10,protein-coding
	NM_001191009,SRSF10,10772,1,1p36.11,serine/arginine-rich splicing factor 10,protein-coding
	NM_001191007,SRSF10,10772,1,1p36.11,serine/arginine-rich splicing factor 10,protein-coding
CNVR114	chr7	66781862	67183776	Loss
	NM_003616,GEMIN2,8487,14,14q13,gem (nuclear organelle) associated protein 2,protein-coding
	NM_001009183,GEMIN2,8487,14,14q13,gem (nuclear organelle) associated protein 2,protein-coding
	NM_001009182,GEMIN2,8487,14,14q13,gem (nuclear organelle) associated protein 2,protein-coding
CNVR186	chr16	33717828	33887513	Loss
	NM_182977,NNT,23530,5,5p12,nicotinamide nucleotide transhydrogenase,protein-coding
	NM_012343,NNT,23530,5,5p12,nicotinamide nucleotide transhydrogenase,protein-coding
	NM_182789,PAIP1,10605,5,5p12,poly(A) binding protein interacting protein 1,protein-coding
	NM_006451,PAIP1,10605,5,5p12,poly(A) binding protein interacting protein 1,protein-coding
	NM_183323,PAIP1,10605,5,5p12,poly(A) binding protein interacting protein 1,protein-coding
	NM_002629,PGAM1,5223,10,10q25.3,phosphoglycerate mutase 1 (brain),protein-coding
	NM_001029891,PGAM4,441531,X,Xq13,phosphoglycerate mutase family member 4,protein-coding
CNVR165	chr13	12044615	12137530	Loss
	NR_027322,LOC283070,283070,10,10p13,uncharacterized LOC283070,miscRNA
	NM_153498,CAMK1D,57118,10,10p13,calcium/calmodulin-dependent protein kinase ID,protein-coding
	NM_020397,CAMK1D,57118,10,10p13,calcium/calmodulin-dependent protein kinase ID,protein-coding
	NM_003656,CAMK1,8536,3,3p25.3,calcium/calmodulin-dependent protein kinase I,protein-coding
	NM_020439,CAMK1G,57172,1,1q32-q41,calcium/calmodulin-dependent protein kinase IG,protein-coding
CNVR162	chr12	4009942	4214035	Loss
	NM_006338,LRRN2,10446,1,1q32.1,leucine rich repeat neuronal 2,protein-coding
	NM_201630,LRRN2,10446,1,1q32.1,leucine rich repeat neuronal 2,protein-coding
	NM_001099660,LRRN3,54674,7,7q31.1,leucine rich repeat neuronal 3,protein-coding
	NM_018334,LRRN3,54674,7,7q31.1,leucine rich repeat neuronal 3,protein-coding
	NM_001099658,LRRN3,54674,7,7q31.1,leucine rich repeat neuronal 3,protein-coding
CNVR138	chr9	70730428	70808263	Loss
CNVR2	chr8	2441081	2753978	Both
	NM_015687,FILIP1,27145,6,6q14.1,filamin A interacting protein 1,protein-coding
	NM_001100409,SENP6,26054,6,6q13-q14.3,SUMO1/sentrin specific peptidase 6,protein-coding
	NM_015571,SENP6,26054,6,6q13-q14.3,SUMO1/sentrin specific peptidase 6,protein-coding
CNVR233	chr26	10633898	11692755	Loss
CNVR49	chr2	43715011	43813804	Loss
	NM_001136271,NKX2-6,137814,8,8p21.2,NK2 homeobox 6,protein-coding
	NM_001256339,NKX3-1,4824,8,8p21.2,NK3 homeobox 1,protein-coding
CNVR23	chr1	19651513	19817567	Loss
	NM_001098511,KIF2A,3796,5,5q12-q13,kinesin heavy chain member 2A,protein-coding
	NM_004520,KIF2A,3796,5,5q12-q13,kinesin heavy chain member 2A,protein-coding
	NM_001243952,KIF2A,3796,5,5q12-q13,kinesin heavy chain member 2A,protein-coding
	NM_001243953,KIF2A,3796,5,5q12-q13,kinesin heavy chain member 2A,protein-coding
	NM_020883,ZSWIM5,57643,1,1p34.1,zinc finger, SWIM-type containing 5,protein-coding
CNVR207	chr20	24427749	24441405	Loss
CNVR144	chr10	1741579	2537496	Loss
CNVR190	chr16	56569184	56705922	Loss
CNVR227	chr24	30266733	30523402	Loss
	NM_016139,CHCHD2,51142,7,7p11.2,coiled-coil-helix-coiled-coil-helix domain containing 2,protein-coding
	NM_001145712,LOC389493,389493,7,7p11.2,uncharacterized protein LOC389493,protein-coding
	NM_007108,TCEB2,6923,16,16p12.3,transcription elongation factor B (SIII), polypeptide 2 (18kDa, elongin B),protein-coding
	NM_207013,TCEB2,6923,16,16p12.3,transcription elongation factor B (SIII), polypeptide 2 (18kDa, elongin B),protein-coding
	NM_173517,VKORC1L1,154807,7,7q11.21,vitamin K epoxide reductase complex, subunit 1-like 1,protein-coding
	NM_000181,GUSB,2990,7,7q21.11,glucuronidase, beta,protein-coding
	NM_001024944,ASL,435,7,7cen-q11.2,argininosuccinate lyase,protein-coding
	NM_000048,ASL,435,7,7cen-q11.2,argininosuccinate lyase,protein-coding
	NM_001024943,ASL,435,7,7cen-q11.2,argininosuccinate lyase,protein-coding
	NM_001024946,ASL,435,7,7cen-q11.2,argininosuccinate lyase,protein-coding
	NM_001136266,DAZAP2,9802,12,12q12,DAZ associated protein 2,protein-coding
	NM_014764,DAZAP2,9802,12,12q12,DAZ associated protein 2,protein-coding
	NM_001136267,DAZAP2,9802,12,12q12,DAZ associated protein 2,protein-coding
	NM_001136264,DAZAP2,9802,12,12q12,DAZ associated protein 2,protein-coding
	NM_001136268,DAZAP2,9802,12,12q12,DAZ associated protein 2,protein-coding
CNVR222	chr23	15286182	15595395	Loss
	NM_002647,PIK3C3,5289,18,18q12.3,phosphoinositide-3-kinase, class 3,protein-coding
CNVR169	chr14	3089361	3404872	Loss
CNVR72	chr3	44825376	45012699	Loss
CNVR102	chr6	36577984	36682153	Loss
CNVR110	chr6	120255093	120358495	Loss
CNVR36	chr1	170958364	171009370	Loss
CNVR125	chr8	37338459	37432765	Loss
CNVR217	chr22	10830646	11038413	Loss
	NM_001015880,PAPSS2,9060,10,10q24,3'-phosphoadenosine 5'-phosphosulfate synthase 2,protein-coding
	NM_004670,PAPSS2,9060,10,10q24,3'-phosphoadenosine 5'-phosphosulfate synthase 2,protein-coding
	NM_032810,ATAD1,84896,10,10q23.31,ATPase family, AAA domain containing 1,protein-coding
CNVR87	chr4	65357024	65666366	Loss
	NM_001166220,TBX20,57057,7,7p14.3,T-box 20,protein-coding
	NM_001077653,TBX20,57057,7,7p14.3,T-box 20,protein-coding
	NM_173812,DPY19L2,283417,12,12q14.2,dpy-19-like 2 (C. elegans),protein-coding
	NR_027768,DPY19L2P2,349152,7,7q22.1,dpy-19-like 2 pseudogene 2 (C. elegans),pseudo
	NR_003561,DPY19L2P2,349152,7,7q22.1,dpy-19-like 2 pseudogene 2 (C. elegans),pseudo
	NR_002833,DPY19L2P1,554236,7,7p14.2,dpy-19-like 2 pseudogene 1 (C. elegans),pseudo
	NR_036554,DPY19L2P3,442524,7,7p15.1,dpy-19-like 2 pseudogene 3 (C. elegans),pseudo
	NR_036680,DPY19L1P1,100129460,7,7p14.3,dpy-19-like 1 pseudogene 1 (C. elegans),pseudo
	NM_173812,DPY19L2,283417,12,12q14.2,dpy-19-like 2 (C. elegans),protein-coding
	NR_002833,DPY19L2P1,554236,7,7p14.2,dpy-19-like 2 pseudogene 1 (C. elegans),pseudo
	NM_015283,DPY19L1,23333,7,7p14.3-p14.2,dpy-19-like 1 (C. elegans),protein-coding
	NR_003561,DPY19L2P2,349152,7,7q22.1,dpy-19-like 2 pseudogene 2 (C. elegans),pseudo
	NR_027768,DPY19L2P2,349152,7,7q22.1,dpy-19-like 2 pseudogene 2 (C. elegans),pseudo
CNVR24	chr1	30552484	30619559	Loss
CNVR21	chr1	12803672	13140050	Loss
CNVR134	chr9	7635796	8379972	Loss
CNVR29	chr1	102504882	102798353	Loss
	NM_006623,PHGDH,26227,1,1p12,phosphoglycerate dehydrogenase,protein-coding
	NM_005518,HMGCS2,3158,1,1p13-p12,3-hydroxy-3-methylglutaryl-CoA synthase 2 (mitochondrial),protein-coding
	NM_001166107,HMGCS2,3158,1,1p13-p12,3-hydroxy-3-methylglutaryl-CoA synthase 2 (mitochondrial),protein-coding
	NM_002130,HMGCS1,3157,5,5p14-p13,3-hydroxy-3-methylglutaryl-CoA synthase 1 (soluble),protein-coding
	NM_001098272,HMGCS1,3157,5,5p14-p13,3-hydroxy-3-methylglutaryl-CoA synthase 1 (soluble),protein-coding
	NM_001159353,REG4,83998,1,1p13.1-p12,regenerating islet-derived family, member 4,protein-coding
	NM_001159352,REG4,83998,1,1p13.1-p12,regenerating islet-derived family, member 4,protein-coding
	NM_032044,REG4,83998,1,1p13.1-p12,regenerating islet-derived family, member 4,protein-coding
	NM_021794,ADAM30,11085,1,1p13-p11,ADAM metallopeptidase domain 30,protein-coding
CNVR89	chr4	88468302	89046413	Loss
	NM_020239,CDC42SE1,56882,1,1q21.3,CDC42 small effector 1,protein-coding
CNVR157	chr11	872122	1548438	Loss
CNVR4	chr15	82881233	83423413	Both
	NM_001005272,OR4A5,81318,11,11p11.12,olfactory receptor, family 4, subfamily A, member 5,protein-coding
	NM_001005270,OR4C12,283093,11,11p11.12,olfactory receptor, family 4, subfamily C, member 12,protein-coding
	NM_001004739,OR5L2,26338,11,11q11,olfactory receptor, family 5, subfamily L, member 2,protein-coding
	NM_001004738,OR5L1,219437,11,11q11,olfactory receptor, family 5, subfamily L, member 1,protein-coding
	NM_001004704,OR4C6,219432,11,11q11,olfactory receptor, family 4, subfamily C, member 6,protein-coding
	NM_001005470,OR4B1,119765,11,11p11.2,olfactory receptor, family 4, subfamily B, member 1,protein-coding
	NM_001005275,OR4A15,81328,11,11q11,olfactory receptor, family 4, subfamily A, member 15,protein-coding
	NM_001001920,OR4C15,81309,11,11q11,olfactory receptor, family 4, subfamily C, member 15,protein-coding
	NM_001005512,OR4A47,403253,11,11p11.2,olfactory receptor, family 4, subfamily A, member 47,protein-coding
	NM_001004702,OR4C3,256144,11,11p11.2,olfactory receptor, family 4, subfamily C, member 3,protein-coding
	NM_001004059,OR4S2,219431,11,11q11,olfactory receptor, family 4, subfamily S, member 2,protein-coding
	NM_001005274,OR4A16,81327,11,11q11,olfactory receptor, family 4, subfamily A, member 16,protein-coding
	NM_001004701,OR4C16,219428,11,11q11,olfactory receptor, family 4, subfamily C, member 16,protein-coding
	NM_001004740,OR5M1,390168,11,11q12.1,olfactory receptor, family 5, subfamily M, member 1,protein-coding
	NM_001004741,OR5M10,390167,11,11q12.1,olfactory receptor, family 5, subfamily M, member 10,protein-coding
	NM_001004700,OR4C11,219429,11,11q11,olfactory receptor, family 4, subfamily C, member 11,protein-coding
	NM_001004474,OR10S1,219873,11,11q24.1,olfactory receptor, family 10, subfamily S, member 1,protein-coding
	NM_001001923,OR5C1,392391,9,9q33.2,olfactory receptor, family 5, subfamily C, member 1,protein-coding
	NM_001004703,OR4C46,119749,11,11p11.12,olfactory receptor, family 4, subfamily C, member 46,protein-coding
	NM_001004700,OR4C11,219429,11,11q11,olfactory receptor, family 4, subfamily C, member 11,protein-coding
	NM_001005274,OR4A16,81327,11,11q11,olfactory receptor, family 4, subfamily A, member 16,protein-coding
	NM_001005513,OR4C45,403257,11,11p11.12,olfactory receptor, family 4, subfamily C, member 45,protein-coding
	NM_001005512,OR4A47,403253,11,11p11.2,olfactory receptor, family 4, subfamily A, member 47,protein-coding
	NM_001005512,OR4A47,403253,11,11p11.2,olfactory receptor, family 4, subfamily A, member 47,protein-coding
	NM_001005274,OR4A16,81327,11,11q11,olfactory receptor, family 4, subfamily A, member 16,protein-coding
	NM_001001920,OR4C15,81309,11,11q11,olfactory receptor, family 4, subfamily C, member 15,protein-coding
	NM_001005513,OR4C45,403257,11,11p11.12,olfactory receptor, family 4, subfamily C, member 45,protein-coding
	NM_001001959,OR11L1,391189,1,1q44,olfactory receptor, family 11, subfamily L, member 1,protein-coding
	NM_001005496,OR5D16,390144,11,11q11,olfactory receptor, family 5, subfamily D, member 16,protein-coding
	NM_001004726,OR4X1,390113,11,11p11.2,olfactory receptor, family 4, subfamily X, member 1,protein-coding
	NM_001004725,OR4S1,256148,11,11p11.2,olfactory receptor, family 4, subfamily S, member 1,protein-coding
	NM_173351,OR6B3,150681,2,2q37.3,olfactory receptor, family 6, subfamily B, member 3,protein-coding
	NM_001004744,OR5R1,219479,11,11q12.1,olfactory receptor, family 5, subfamily R, member 1,protein-coding
	NM_001004735,OR5D14,219436,11,11q11,olfactory receptor, family 5, subfamily D, member 14,protein-coding
	NM_001005480,OR2A2,442361,7,7q35,olfactory receptor, family 2, subfamily A, member 2,protein-coding
	NM_001001960,OR5W2,390148,11,11q11,olfactory receptor, family 5, subfamily W, member 2,protein-coding
	NM_001004124,OR4P4,81300,11,11q12.1,olfactory receptor, family 4, subfamily P, member 4,protein-coding
	NM_001001960,OR5W2,390148,11,11q11,olfactory receptor, family 5, subfamily W, member 2,protein-coding
	NM_001013356,OR8U8,504189,11,11q11,olfactory receptor, family 8, subfamily U, member 8,protein-coding
	NM_001005243,OR9K2,441639,12,12q13.2,olfactory receptor, family 9, subfamily K, member 2,protein-coding
	NM_001004739,OR5L2,26338,11,11q11,olfactory receptor, family 5, subfamily L, member 2,protein-coding
	NM_001004738,OR5L1,219437,11,11q11,olfactory receptor, family 5, subfamily L, member 1,protein-coding
	NM_001004064,OR8J3,81168,11,11q12.1,olfactory receptor, family 8, subfamily J, member 3,protein-coding
	NM_001005496,OR5D16,390144,11,11q11,olfactory receptor, family 5, subfamily D, member 16,protein-coding
	NM_001004740,OR5M1,390168,11,11q12.1,olfactory receptor, family 5, subfamily M, member 1,protein-coding
	NM_001004058,OR8K5,219453,11,11q12.1,olfactory receptor, family 8, subfamily K, member 5,protein-coding
	NM_001005491,OR10AG1,282770,11,11q11,olfactory receptor, family 10, subfamily AG, member 1,protein-coding
	NM_001004747,OR5T3,390154,11,11q12.1,olfactory receptor, family 5, subfamily T, member 3,protein-coding
	NM_001004745,OR5T1,390155,11,11q12.1,olfactory receptor, family 5, subfamily T, member 1,protein-coding
	NM_001001921,OR5AS1,219447,11,11q12.1,olfactory receptor, family 5, subfamily AS, member 1,protein-coding
	NM_001005517,OR5K4,403278,3,3q12.1,olfactory receptor, family 5, subfamily K, member 4,protein-coding
	NM_001005245,OR5M11,219487,11,11q12.1,olfactory receptor, family 5, subfamily M, member 11,protein-coding
	NM_030876,OR5V1,81696,6,6p22.1,olfactory receptor, family 5, subfamily V, member 1,protein-coding
	NM_001005496,OR5D16,390144,11,11q11,olfactory receptor, family 5, subfamily D, member 16,protein-coding
	NM_001005491,OR10AG1,282770,11,11q11,olfactory receptor, family 10, subfamily AG, member 1,protein-coding
	NM_003697,OR5F1,338674,11,11q12.1,olfactory receptor, family 5, subfamily F, member 1,protein-coding
	NM_001001967,OR5D13,390142,11,11q11,olfactory receptor, family 5, subfamily D, member 13,protein-coding
	NM_001005512,OR4A47,403253,11,11p11.2,olfactory receptor, family 4, subfamily A, member 47,protein-coding
CNVR104	chr6	77984215	78103269	Loss
	NM_020722,KIAA1211,57482,4,4q12,KIAA1211,protein-coding
CNVR19	chr23	27011021	27062541	Gain
	NR_045216,LOC100652770,100652770,18,-,uncharacterized LOC100652770,miscRNA
	NM_001943,DSG2,1829,18,18q12.1,desmoglein 2,protein-coding
CNVR34	chr1	147106850	147680475	Loss
CNVR26	chr1	70513087	70817947	Loss
	NM_207398,GBP7,388646,1,1p22.2,guanylate binding protein 7,protein-coding
	NM_001134476,LRRC8B,23507,1,1p22.2,leucine rich repeat containing 8 family, member B,protein-coding
	NM_015350,LRRC8B,23507,1,1p22.2,leucine rich repeat containing 8 family, member B,protein-coding
	NM_018103,LRRC8D,55144,1,1p22.2,leucine rich repeat containing 8 family, member D,protein-coding
	NM_001134479,LRRC8D,55144,1,1p22.2,leucine rich repeat containing 8 family, member D,protein-coding
	NM_019594,LRRC8A,56262,9,9q34.11,leucine rich repeat containing 8 family, member A,protein-coding
	NM_001127244,LRRC8A,56262,9,9q34.11,leucine rich repeat containing 8 family, member A,protein-coding
	NM_001127245,LRRC8A,56262,9,9q34.11,leucine rich repeat containing 8 family, member A,protein-coding
CNVR17	chr20	55082990	55211137	Gain
CNVR120	chr7	106522080	106610710	Loss
	NM_005197,FOXN3,1112,14,14q31.3,forkhead box N3,protein-coding
	NM_001085471,FOXN3,1112,14,14q31.3,forkhead box N3,protein-coding
CNVR229	chr25	10264608	10425021	Loss
	NM_000540,RYR1,6261,19,19q13.1,ryanodine receptor 1 (skeletal),protein-coding
	NM_001042723,RYR1,6261,19,19q13.1,ryanodine receptor 1 (skeletal),protein-coding
	NM_001035,RYR2,6262,1,1q43,ryanodine receptor 2 (cardiac),protein-coding
	NM_001036,RYR3,6263,15,15q14-q15,ryanodine receptor 3,protein-coding
	NM_001243996,RYR3,6263,15,15q14-q15,ryanodine receptor 3,protein-coding
CNVR228	chr24	42927903	43062365	Loss
	NM_152744,SDK1,221935,7,7p22.2,sidekick cell adhesion molecule 1,protein-coding
	NM_001144952,SDK2,54549,17,17q25.1,sidekick cell adhesion molecule 2,protein-coding
CNVR235	chr26	14695894	14807455	Loss
	NM_001080477,ODZ3,55714,4,4q35.1,odz, odd Oz/ten-m homolog 3 (Drosophila),protein-coding
	NM_001122679,ODZ2,57451,5,5q34,odz, odd Oz/ten-m homolog 2 (Drosophila),protein-coding
	NM_001098816,ODZ4,26011,11,11q14.1,odz, odd Oz/ten-m homolog 4 (Drosophila),protein-coding
CNVR205	chr19	43743905	44242173	Loss
CNVR183	chr16	20568767	20754763	Loss
	NM_018369,DEPDC1B,55789,5,5q12.1,DEP domain containing 1B,protein-coding
	NM_001145208,DEPDC1B,55789,5,5q12.1,DEP domain containing 1B,protein-coding
	NR_028509,PART1,25859,5,5q12.1,prostate androgen-regulated transcript 1 (non-protein coding),miscRNA
	NR_028508,PART1,25859,5,5q12.1,prostate androgen-regulated transcript 1 (non-protein coding),miscRNA
	NR_024617,PART1,25859,5,5q12.1,prostate androgen-regulated transcript 1 (non-protein coding),miscRNA
	NM_001165899,PDE4D,5144,5,5q12,phosphodiesterase 4D, cAMP-specific,protein-coding
CNVR129	chr8	73827366	73877775	Loss
	NM_007124,UTRN,7402,6,6q24,utrophin,protein-coding
	NM_007124,UTRN,7402,6,6q24,utrophin,protein-coding
CNVR147	chr10	23788235	23863602	Loss
CNVR59	chr2	133048067	133154893	Loss
CNVR143	chr9	99226085	99374334	Loss
	NM_022133,SNX16,64089,8,8q21.13,sorting nexin 16,protein-coding
	NM_152836,SNX16,64089,8,8q21.13,sorting nexin 16,protein-coding
	NM_152837,SNX16,64089,8,8q21.13,sorting nexin 16,protein-coding
	NM_152284,CHMP4C,92421,8,8q21.13,charged multivesicular body protein 4C,protein-coding
	NM_024699,ZFAND1,79752,8,8q21.13,zinc finger, AN1-type domain 1,protein-coding
	NM_001170797,ZFAND1,79752,8,8q21.13,zinc finger, AN1-type domain 1,protein-coding
	NM_001170796,ZFAND1,79752,8,8q21.13,zinc finger, AN1-type domain 1,protein-coding
	NR_033195,ZFAND1,79752,8,8q21.13,zinc finger, AN1-type domain 1,protein-coding
	NR_033194,ZFAND1,79752,8,8q21.13,zinc finger, AN1-type domain 1,protein-coding
	NR_033193,ZFAND1,79752,8,8q21.13,zinc finger, AN1-type domain 1,protein-coding
	NR_033196,ZFAND1,79752,8,8q21.13,zinc finger, AN1-type domain 1,protein-coding
CNVR76	chr3	166676238	167311108	Loss
	NM_014254,TMEM5,10329,12,12q14.2,transmembrane protein 5,protein-coding
	NM_001146151,AVPR2,554,X,Xq28,arginine vasopressin receptor 2,protein-coding
	NM_000054,AVPR2,554,X,Xq28,arginine vasopressin receptor 2,protein-coding
	NR_027419,AVPR2,554,X,Xq28,arginine vasopressin receptor 2,protein-coding
CNVR234	chr26	13285868	13466249	Loss
CNVR158	chr11	2250205	2501292	Loss
CNVR133	chr9	7465927	7563022	Loss
CNVR73	chr3	55854039	56084303	Loss
CNVR116	chr7	95861001	95925254	Loss
CNVR77	chr3	180207291	180435305	Loss
	NM_213611,SLC25A3,5250,12,12q23,solute carrier family 25 (mitochondrial carrier; phosphate carrier), member 3,protein-coding
	NM_002635,SLC25A3,5250,12,12q23,solute carrier family 25 (mitochondrial carrier; phosphate carrier), member 3,protein-coding
	NM_005888,SLC25A3,5250,12,12q23,solute carrier family 25 (mitochondrial carrier; phosphate carrier), member 3,protein-coding
	NR_003015,SNORA53,677832,12,12q23.1,small nucleolar RNA, H/ACA box 53,snoRNA
	NM_201612,IKBIP,121457,12,12q23.1,IKBKB interacting protein,protein-coding
	NM_201613,IKBIP,121457,12,12q23.1,IKBKB interacting protein,protein-coding
	NM_153687,IKBIP,121457,12,12q23.1,IKBKB interacting protein,protein-coding
	NM_181868,APAF1,317,12,12q23,apoptotic peptidase activating factor 1,protein-coding
	NM_001160,APAF1,317,12,12q23,apoptotic peptidase activating factor 1,protein-coding
	NM_181869,APAF1,317,12,12q23,apoptotic peptidase activating factor 1,protein-coding
	NM_013229,APAF1,317,12,12q23,apoptotic peptidase activating factor 1,protein-coding
	NM_181861,APAF1,317,12,12q23,apoptotic peptidase activating factor 1,protein-coding
	NM_020140,ANKS1B,56899,12,12q23.1,ankyrin repeat and sterile alpha motif domain containing 1B,protein-coding
	NM_152788,ANKS1B,56899,12,12q23.1,ankyrin repeat and sterile alpha motif domain containing 1B,protein-coding
	NM_001204081,ANKS1B,56899,12,12q23.1,ankyrin repeat and sterile alpha motif domain containing 1B,protein-coding
	NM_001204066,ANKS1B,56899,12,12q23.1,ankyrin repeat and sterile alpha motif domain containing 1B,protein-coding
	NM_001204067,ANKS1B,56899,12,12q23.1,ankyrin repeat and sterile alpha motif domain containing 1B,protein-coding
	NM_181670,ANKS1B,56899,12,12q23.1,ankyrin repeat and sterile alpha motif domain containing 1B,protein-coding
	NM_001204070,ANKS1B,56899,12,12q23.1,ankyrin repeat and sterile alpha motif domain containing 1B,protein-coding
	NM_001204069,ANKS1B,56899,12,12q23.1,ankyrin repeat and sterile alpha motif domain containing 1B,protein-coding
	NM_001204080,ANKS1B,56899,12,12q23.1,ankyrin repeat and sterile alpha motif domain containing 1B,protein-coding
	NM_001204079,ANKS1B,56899,12,12q23.1,ankyrin repeat and sterile alpha motif domain containing 1B,protein-coding
	NM_001204068,ANKS1B,56899,12,12q23.1,ankyrin repeat and sterile alpha motif domain containing 1B,protein-coding
	NM_001204065,ANKS1B,56899,12,12q23.1,ankyrin repeat and sterile alpha motif domain containing 1B,protein-coding
CNVR180	chr16	15575456	15746560	Loss
	NM_005869,CWC27,10283,5,5q12.3,CWC27 spliceosome-associated protein homolog (S. cerevisiae),protein-coding
CNVR61	chr2	177496139	177656132	Loss
	NM_018557,LRP1B,53353,2,2q21.2,low density lipoprotein receptor-related protein 1B,protein-coding
	NM_002332,LRP1,4035,12,12q13-q14,low density lipoprotein receptor-related protein 1,protein-coding
CNVR10	chr6	108202628	108778269	Gain
CNVR68	chr2	205520391	205548279	Loss
CNVR210	chr21	24983369	25083552	Loss
CNVR48	chr2	33265994	33367317	Loss
