# Supplementary material for: Analysis of copy number variations in the sheep genome using 50K SNP BeadChip array
Source: BMC Genomics. 2013 Apr 8;14:229. doi: 10.1186/1471-2164-14-229 (PMC3626776; doi:10.1186/1471-2164-14-229)
Supplement: Additional file 6: Table S7 — CNVRs overlap with known disease-related genes in the DGV database. [file 1471-2164-14-229-S6.xls]

## Sheet: Sheet1
Gene list	ID Human Database (http://projects.tcag.ca/variation/)
ZBTB20	Variation_91482
LPCAT3	Variation_23450
CTNND2	Variation_92886
LOC100132396	Variation_37306
TNKS	Variation_37306
PINX1	Variation_37306
LRP1B	Variation_90054
OR2A4	Variation_81590
EYS	Variation_93777
VIPR2	Variation_59847
ZNF700	Variation_67470
LUC7L	Variation_87925
CNTN4	Variation_51083
NCKAP5	Variation_50294
OR4C6	Variation_53994
OR4S2	Variation_53994
OR4C11	Variation_53994
OR4P4	Variation_53994
RBMS3	Variation_98273
MYT1L	Variation_97741
OR4A15	Variation_48825
OR4A16	Variation_48825
ZNF14	Variation_78133
GALNTL6	Variation_62289
ODZ2	Variation_51615
OR2L13	Variation_31701
SNRNP25	Variation_3986
RHBDF1	Variation_3986
MPG	Variation_3986
NPRL3	Variation_3986
MTRNR2L6	Variation_9071
CNTN6	Variation_91148
DPY19L2P3	Variation_94426
SDK1	Variation_104996
DPP10	Variation_1034
TUBB2A	Variation_62464
WDR65	Variation_43776
DMD	Variation_83435
PTPRK	Variation_51802
ST8SIA1	Variation_3880
OR4C15	Variation_9185
OR4C16	Variation_9185
NELL1	Variation_85674
DPY19L2	Variation_53772
OR8U8	Variation_41257
OR2T34	Variation_66540
OR2T10	Variation_66540
OR2T11	Variation_66540
SOX6	Variation_101146
ODZ4	Variation_48887
TUBB6	Variation_4052
OR9Q1	Variation_103935
OR8D2	Variation_113175
OR8D1	Variation_113175
BTBD3	Variation_90464
ATRNL1	Variation_2891
KCNH5	Variation_76655
ZNF705G	Variation_107930
NPAS3	Variation_101916
ANKS1B	Variation_1928
MGC72080	Variation_3691
VPS37C	Variation_30555
MTRNR2L1	Variation_114363
CA10	Variation_114438
TUSC3	Variation_52444
OR5M10	Variation_48849
DPY19L1	Variation_94437
OR2A7	Variation_82243
LOC650293	Variation_2497
CNTNAP4	Variation_67040
CAMK1D	Variation_112607
FSTL4	Variation_36345
TUBBP5	Variation_65556
ZNF92	Variation_2698
VKORC1L1	Variation_2698
NCEH1	Variation_53457
MAPRE2	Variation_49975
ASPH	Variation_65150
NLGN1	Variation_103489
OR10G7	Variation_86062
OR2T1	Variation_34796
OLFM3	Variation_5363
GPR98	Variation_99202
PTBP1	Variation_30052
SLIT3	Variation_93346
OR2A9P	Variation_2110
OR2A20P	Variation_2110
OR2A1	Variation_2110
OR2A42	Variation_2110
LINGO2	Variation_95899
ZNF878	Variation_58857
MSH3	Variation_31243
SOX5	Variation_86267
MRGPRG	Variation_65842
ODZ3	Variation_111096
MAMDC2	Variation_96104
OR8U1	Variation_34981
ERBB2IP	Variation_64224
ZNF676	Variation_9304
NCAM2	Variation_23637
OR4C12	Variation_6919
CNTNAP3	Variation_33096
OR5P2	Variation_38039
CNTNAP5	Variation_97967
OR1S1	Variation_113038
CLVS1	Variation_107648
OR5D14	Variation_9188
OR5D13	Variation_9188
OR5D18	Variation_9188
OR5D16	Variation_9188
OR5L1	Variation_9188
OR5L2	Variation_9188
NDUFAF2	Variation_99152
IFI27L1	Variation_47863
IFI27L2	Variation_47863
OR4A5	Variation_53111
OR4C46	Variation_53111
TMED7	Variation_81015
OR2A2	Variation_8581
OR2A5	Variation_8581
OR2A12	Variation_8581
OR2A25	Variation_8581
OR6B1	Variation_8581
OR2A14	Variation_8581
OR2F1	Variation_8581
OR2F2	Variation_8581
GUCY1A2	Variation_34909
SLIT2	Variation_10039
GULP1	Variation_63261
C20orf26	Variation_73478
OR4N5	Variation_34656
DEPDC1B	Variation_43340
RYR3	Variation_35309
ANO10	Variation_59140
CMAS	Variation_3879
NLGN4X	Variation_96437
PDE4D	Variation_93064
LRRN3	Variation_52051
TRIM58	Variation_58378
OR2J2	Variation_64459
OR7E37P	Variation_86805
DNAJC21	Variation_69053
FILIP1	Variation_6503
TANC1	Variation_90099
FBXO5	Variation_94116
KDM3B	Variation_107863
PREP	Variation_59831
POU5F1P3	Variation_2969
PLEKHF2	Variation_59498
SPG7	Variation_4018
ZNF221	Variation_2245
RPL31	Variation_47994
ZNF713	Variation_6548
ZNF782	Variation_52897
MAGT1	Variation_115317
RYR2	Variation_30462
OR14I1	Variation_6819
OR5I1	Variation_53078
OR2V2	Variation_59820
PIK3C3	Variation_107022
OR10H2	Variation_8864
PIK3C2G	Variation_1250
TRIM37	Variation_104130
OR2T35	Variation_0017
OR2T27	Variation_0017
OR2T29	Variation_0017
CNTN3	Variation_91360
OR52K1	Variation_38231
SLC15A4	Variation_113470
ADAP1	Variation_23853
OR52K2	Variation_2164
TRIM21	Variation_2164
BTBD6	Variation_23306
MTRNR2L2	Variation_64240
DHFR	Variation_64240
MRPS24	Variation_4531
SLMO2	Variation_79252
OR5F1	Variation_48846
OR10AG1	Variation_48846
OR5AS1	Variation_48846
OR7E5P	Variation_48846
OR5M3	Variation_113035
PTPRU	Variation_115707
ZFAND1	Variation_100403
NPAS1	Variation_102855
PAIP1	Variation_64192
OR6B2	Variation_0031
OR6B3	Variation_0031
PPM1E	Variation_88553
ADAM30	Variation_22949
KIAA1211	Variation_9476
OR2H2	Variation_36504
CHRM5	Variation_49527
ZNF596	Variation_2723
HBA1	Variation_66910
HBA2	Variation_66910
GLCCI1	Variation_81859
OR1C1	Variation_48302
OR6F1	Variation_48302
OR11L1	Variation_48302
OR2W3	Variation_48302
OR14A16	Variation_48302
OR2T8	Variation_48302
OR2AK2	Variation_48302
OR2L2	Variation_48302
OR2L1P	Variation_48302
OR2L3	Variation_48302
OR2L8	Variation_48302
UTRN	Variation_81620
EHF	Variation_4737
PABPC1	Variation_44322
OR51Q1	Variation_2901
TRIAP1	Variation_58553
DAZAP2	Variation_47982
SLC22A24	Variation_48868
OR2W5	Variation_114109
ANKRD34B	Variation_0065
SDK2	Variation_102530
HBQ1	Variation_49664
CRNKL1	Variation_50631
OR10H5	Variation_35612
FAM116B	Variation_115284
FOXP2	Variation_70029
OR10G2	Variation_5318
OR10G3	Variation_5318
KCNQ1OT1	Variation_48782
ZNF124	Variation_37091
ETF1	Variation_6447
OR13G1	Variation_6816
OR2B11	Variation_6816
OR2M5	Variation_6816
OR2M1P	Variation_6816
CLSTN3	Variation_86173
RBP5	Variation_86173
HBZ	Variation_5329
HBM	Variation_5329
CD5	Variation_4747
ATP6AP2	Variation_7785
OR4C45	Variation_5626
TANC2	Variation_5021
CRSP8P	Variation_93107
OR2G6	Variation_2359
OR2T3	Variation_2359
OR2T2	Variation_2359
OR2T5	Variation_2359
TUBB8	Variation_30470
POU5F1P4	Variation_6789
OR4A47	Variation_3848
OR4C3	Variation_3848
OR4S1	Variation_3848
C8orf38	Variation_95577
ZNF193	Variation_4491
TEK	Variation_70534
RAD51C	Variation_4042
SLC22A9	Variation_101238
TCEB2	Variation_3988
OR10AD1	Variation_6987
ZNF732	Variation_2066
ZNF141	Variation_2066
THEMIS	Variation_0091
PHB	Variation_5016
ZNF486	Variation_3182
STON2	Variation_106924
ZNF836	Variation_9805
OLFM1	Variation_70824
OR2T4	Variation_8355
OR2T6	Variation_8355
OR5T1	Variation_85796
PAPSS2	Variation_65752
KIF2A	Variation_8485
OR1F2P	Variation_4921
OR1F1	Variation_4921
SLC22A10	Variation_2930
RNF135	Variation_67172
OR2Y1	Variation_34493
BCKDHB	Variation_69562
GK	Variation_3265
OR8J1	Variation_34979
TMEM5	Variation_3893
SMC5	Variation_100656
PEX5	Variation_105342
CWC27	Variation_99161
OR10H4	Variation_89138
PHGDH	Variation_3309
HMGCS2	Variation_3309
REG4	Variation_3309
ZNF195	Variation_31797
MTRNR2L8	Variation_75543
ZFYVE9	Variation_110822
ZNF3	Variation_2104
RPL17	Variation_35573
ZNF7	Variation_100545
CD1A	Variation_48143
FAM116A	Variation_91318
OR14C36	Variation_3340
OR12D2	Variation_99478
OR10G9	Variation_101364
OR10G4	Variation_101364
NLGN3	Variation_74003
ZSWIM5	Variation_63666
ZNF177	Variation_50244
OR5W2	Variation_8690
IKBIP	Variation_58607
OR51G2	Variation_3835
OR51G1	Variation_3835
OR51L1	Variation_3835
GUSB	Variation_64848
POU5F1	Variation_3601
OR2T33	Variation_8354
OR2T12	Variation_8354
OR2M4	Variation_8354
OR2M2	Variation_8354
OR2M7	Variation_8354
OR2M3	Variation_8354
KCNH1	Variation_97626
PGAM4	Variation_4156
TIMM17A	Variation_5544
SNX12	Variation_7797
OR5E1P	Variation_35022
CHCHD2	Variation_64828
LOC389493	Variation_64828
OLFM2	Variation_5084
SLC3A2	Variation_47961
CHRM1	Variation_47961
SLC22A6	Variation_47961
SLC22A8	Variation_47961
SLC22A25	Variation_47961
TUB	Variation_106813
IGSF21	Variation_4213
HCN1	Variation_99123
OR5P3	Variation_35017
PABPC3	Variation_29491
POU5F1B	Variation_37296
FOXN3	Variation_38314
EGR1	Variation_36348
OR1A2	Variation_2217
TUBB	Variation_3600
ZNF138	Variation_5239
RHOT1	Variation_4030
RYR1	Variation_50139
LMO1	Variation_29902
