# Supplementary material for: Analysis of copy number variations in the sheep genome using 50K SNP BeadChip array
Source: BMC Genomics. 2013 Apr 8;14:229. doi: 10.1186/1471-2164-14-229 (PMC3626776; doi:10.1186/1471-2164-14-229)
Supplement: Additional file 7: Table S8 — Comparisons between identified 238CNVRs in this study and the existing other ruminants CNVRs dataset. [file 1471-2164-14-229-S7.xls]

## Sheet: Sheet1
CNVR ID	chromosome	Start position	End position	length	Type	sheep genome CNVRs on Btau_4.0 assembly using liftOver tool (in this study)	Sheep CNVRs (Fontanesi et al. )	Goat CNVRs (Fontanesi et al. )	Cattle CNVRs (Liu et al.)	Cattle CNVRs (Bae et al. )	Cattle CNVRs (Fadista et al. )	Cattle CNVRs (Hou et al.)
CNVR1	1	191685316	191876696	191381	both	chr1:60340630-60531750
CNVR2	8	2441081	2753978	312898	both	chr9:14915432-15227680	chr9：14911073-14979569; chr9：15093532-15155404; chr9：15054952-15149258 chr9：15029298-15136878			chr9:14893068-15046354;chr9:14893068-15133049;		chr9:15096593-15232993;chr9:14893068-15046354;
CNVR3	9	6439820	6808892	369073	both	chr9:5871745-6240496
CNVR4	15	82881233	83423413	542181	both	chr15:78650649-79158019					chr15:78761999-78806000	chr15：78970733-79340261
CNVR5	17	24971029	26000884	1029856	both	chr17:24451607-25439480				chr17:24499559-24727631；chr17:24561648-24621855；chr17:24499559-24689010		chr17：23724251-29293341;
CNVR6	21	28724590	29098780	374191	both	chr29:27677676-28039993						chr29:27814492-27909466;chr29:27969811-28119274
CNVR7	3	4623999	4694801	70803	gain	chr11:105912999-105974926
CNVR8	4	114022376	114218496	196121	gain	chr4:111368283-111563923				chr4:111466147-111545101		chr4:111515378-111659295
CNVR9	5	67243574	68161647	918074	gain	chr7:63345600-64220929					chr7:63798056-63818000
CNVR10	6	108202628	108778269	575642	gain	chr6:102601601-103195696
CNVR11	8	7302662	7359116	56455	gain	chr9:19747288-19803780
CNVR12	8	23672340	23751695	79356	gain	chr9:35908318-35987697
CNVR13	10	85172788	85225285	52498	gain	chr12:76408270-76460711
CNVR14	18	12221287	12500969	279683	gain	chr21:12443998-12723419
CNVR15	18	61473124	61540208	67085	gain	chr21:59042151-59109148
CNVR16	19	45775486	45897100	121615	gain	chr22:44338755-44461321
CNVR17	20	55082990	55211137	128148	gain	chr23:52706057-52832251	chr23：52718584-52743397 chr23：52768928-52831145 chr23：52718584-52768928					chr23：52611474-52869716
CNVR18	21	4744399	5220352	475954	gain	chr29:4540698-4861784
CNVR19	23	27011021	27062541	51521	gain	chr24:26655321-26706986			chr24:26669244-26694642
CNVR20	1	5509605	5803319	293715	loss	chr3:121484303-121772354
CNVR21	1	12803672	13140050	336379	loss	chr3:114281760-114617083
CNVR22	1	17755700	17927865	172166	loss	chr3:109614672-109786497
CNVR23	1	19651513	19817567	166055	loss	chr3:107639604-107805692
CNVR24	1	30552484	30619559	67076	loss	chr3:96972495-97082730
CNVR25	1	58691477	58907550	216074	loss	chr3:68964864-69179511						chr3:68897722-69118846
CNVR26	1	70513087	70817947	304861	loss	chr3:57023124-57327296		chr3:57261212-57330804
CNVR27	1	77898392	78240670	342279	loss	chr3:49749186-50090736						chr3:49778568-49933149
CNVR28	1	86080692	86776868	696177	loss	chr3:41264033-41950380						chr3:41821890-41868771
CNVR29	1	102504882	102798353	293472	loss	chr3:25335596-25603931
CNVR30	1	116289067	116481781	192715	loss	chr3:12269412-12461139
CNVR31	1	141135826	141348822	212997	loss	chr1:11605327-11817890
CNVR32	1	144435208	144484393	49186	loss	chr1:14906650-14955698
CNVR33	1	144817903	145170621	352719	loss	chr1:15285709-15616665
CNVR34	1	147106850	147680475	573626	loss	chr1:17440407-17933361
CNVR35	1	158057964	158849361	791398	loss	chr1:27969452-28739037
CNVR36	1	170958364	171009370	51007	loss	chr1:40727238-40778147						chr1:40691263-40758983
CNVR37	1	187472256	187547000	74745	loss	chr1:56226119-56300885
CNVR38	1	194306216	194387653	81438	loss
CNVR39	1	207783918	208254714	470797	loss	chr1:75670509-76140590
CNVR40	1	225963204	226061889	98686	loss	chr1:93457776-93555546
CNVR41	1	227958127	228061447	103321	loss	chr1:95430013-95533454
CNVR42	1	229636965	229713493	76529	loss	chr1:96948130-97024588
CNVR43	1	258746229	258802788	56560	loss	chr1:123477873-123534349						chr1:123290078-123610350
CNVR44	1	269515138	269886017	370880	loss	chr1:133509308-133879121
CNVR45	1	294305442	294419479	114038	loss	chr1:157264250-157378077
CNVR46	1	298158642	298404470	245829	loss
CNVR47	2	26198532	26427896	229365	loss	chr8:91449698-91692919						chr8:91326289-91594769
CNVR48	2	33265994	33367317	101324	loss	chr8:84912348-85013642
CNVR49	2	43715011	43813804	98794	loss	chr8:74367359-74466084
CNVR50	2	48870978	48937025	66048	loss	chr8:69747025-69813000
CNVR51	2	59927907	60010660	82754	loss	chr8:59055075-59137442
CNVR52	2	70448477	70619397	170921	loss	chr8:48520705-48706957
CNVR53	2	96908968	97270073	361106	loss	chr8:22050918-22411363
CNVR54	2	103157283	103271606	114324	loss	chr8:16238359-16352593
CNVR55	2	105921308	106104444	183137	loss	chr8:13522844-13705314						chr8:13562781-13842047
CNVR56	2	106973609	107178019	204411	loss	chr8:12424829-12662437
CNVR57	2	116127777	116423980	296204	loss	chr8:3432193-3727680
CNVR58	2	128152673	128498105	345433	loss	chr2:8404844-8747887						chr2:8289738-8501993
CNVR59	2	133048067	133154893	106827	loss	chr2:13173730-13280422
CNVR60	2	175778137	175831096	52960	loss	chr2:56175251-56228257				chr2:56098625-56242165
CNVR61	2	177496139	177656132	159994	loss	chr2:57840746-58000686
CNVR62	2	183052607	183396851	344245	loss	chr2:63219036-63599093				chr2:63593895-63655052
CNVR63	2	187170208	187283547	113340	loss	chr2:67236688-67349425
CNVR64	2	190561698	190673408	111711	loss	chr2:70601126-70724654
CNVR65	2	191645132	191805415	160284	loss	chr2:71674821-71834017
CNVR66	2	200621949	200885269	263321	loss	chr2:80477073-80725456
CNVR67	2	202228555	202548105	319551	loss	chr2:81996169-82314829						chr2:81861373-82032203
CNVR68	2	205520391	205548279	27889	loss	chr2:85270964-85298865						chr2:85079752-85391095
CNVR69	2	261198826	261718188	519363	loss	chr2:138780728-139298051						chr2:138859369-139004087;chr2:139133717-139665915
CNVR70	3	1057579	1379193	321615	loss	chr11:109525162-109845824						chr11:109373092-109607717
CNVR71	3	16487285	16614618	127334	loss	chr11:94284809-94410391
CNVR72	3	44825376	45012699	187324	loss	chr11:66263730-66450686
CNVR73	3	55854039	56084303	230265	loss	chr11:55023818-55252912
CNVR74	3	88165549	88396747	231199	loss	chr11:24183871-24414560
CNVR75	3	128292897	128768226	475330	loss	chr5:16069155-16544301
CNVR76	3	166676238	167311108	634871	loss	chr5:53987449-54611071					chr5:54216171-54223944
CNVR77	3	180207291	180435305	228015	loss	chr5:67485837-67712044
CNVR78	3	191329417	191401244	71828	loss	chr5:78539923-78611120
CNVR79	3	207493246	207705614	212369	loss	chr5:94436649-94648599
CNVR80	3	211069150	211362923	293774	loss	chr5:98005234-98298206
CNVR81	3	213058438	213286629	228192	loss	chr5:99991594-100219678
CNVR82	3	224604637	224974616	369980	loss	chr5:10099366-10467828					chr5:9512411-10108149	chr5:9713680-10277314
CNVR83	4	14153804	14236707	82904	loss	chr4:14338987-14420842
CNVR84	4	16197653	16293362	95710	loss	chr4:16361823-16457270
CNVR85	4	21136704	21356609	219906	loss	chr4:21010922-21230177						chr4:20892617-21022961
CNVR86	4	56825041	57011511	186471	loss	chr4:55957545-56143901
CNVR87	4	65357024	65666366	309343	loss
CNVR88	4	83148018	83493185	345168	loss	chr4:81109097-81452607
CNVR89	4	88468302	89046413	578112	loss	chr4:86362305-86827950						chr4:86213244-86712105
CNVR90	4	95090101	95218849	128749	loss	chr4:92688339-92816933						chr4:92534110-92781084
CNVR91	4	127053991	127120495	66505	loss	chr4:123976692-124043204
CNVR92	5	12963601	13191989	228389	loss	chr7:11629405-11852214
CNVR93	5	33654732	33811712	156981	loss	chr7:31872301-32022829
CNVR94	5	37878014	37997591	119578	loss	chr7:35965667-36125604
CNVR95	5	42323305	43505175	1181871	loss	chr7:40366853-41542762					chr7:40661999-40779971;chr7：40872948-40893999	chr7:40664184-41353074
CNVR96	5	46350867	46628205	277339	loss	chr7:43278670-43537233
CNVR97	5	51341295	51499408	158114	loss	chr7:49093945-49251497
CNVR98	5	85626169	85812681	186513	loss	chr7:81454520-81640319				chr7:81498009-81575749		chr7:86376789-87203186
CNVR99	5	90573638	91220419	646782	loss	chr7:86289572-86931336
CNVR100	5	95792652	96193956	401305	loss	chr7:91524828-91906075
CNVR101	6	20938615	21061769	123155	loss	chr6:19308139-19430895
CNVR102	6	36577984	36682153	104170	loss	chr6:34520180-34624173
CNVR103	6	38919831	39081346	161516	loss	chr6:36466706-36627805
CNVR104	6	77984215	78103269	119055	loss	chr6:74093880-74212356
CNVR105	6	80961711	81094573	132863	loss	chr6:77012388-77139945
CNVR106	6	85621179	86406499	785321	loss	chr6:81638461-82504657					chr6:82293151-82321999	chr6:82017155-82278023;chr6:81354371-81808192
CNVR107	6	95042865	95302002	259138	loss	chr6:89947029-90194374
CNVR108	6	102654135	102875580	221446	loss	chr6:97420064-97640707				chr6:97606827-97666165
CNVR109	6	106117035	106217905	100871	loss	chr6:100544139-100643374
CNVR110	6	120255093	120358495	103403	loss	chr6:110709588-110812820
CNVR111	7	2932765	3297890	365126	loss	chr10:2957950-3321489
CNVR112	7	9572412	9642062	69651	loss	chr10:9372822-9442361
CNVR113	7	20430110	20580046	149937	loss	chr10:20248280-20392617
CNVR114	7	66781862	67183776	401915	loss	chr10:65676738-66067380
CNVR115	7	78780617	79109387	328771	loss	chr10:77155762-77484556
CNVR116	7	95861001	95925254	64254	loss	chr10:93866190-93930460
CNVR117	7	97424639	97592385	167747	loss	chr10:95401394-95568742
CNVR118	7	101557641	101917940	360300	loss	chr10:99088449-99448303
CNVR119	7	103104070	103477088	373019	loss	chr10:100636416-101007052
CNVR120	7	106522080	106610710	88631	loss	chr10:103899856-103988265
CNVR121	8	8934285	9057201	122917	loss	chr9:21334703-21457191
CNVR122	8	13461346	13584103	122758	loss	chr9:25862924-25985016				chr9：25805685-25863098		chr9:25805685-25863098
CNVR123	8	34485708	34565175	79468	loss	chr9:46771100-46850502
CNVR124	8	36674734	36862138	187405	loss	chr9:49078568-49255257
CNVR125	8	37338459	37432765	94307	loss	chr9:49731144-49825248
CNVR126	8	56674447	56838846	164400	loss	chr9:67551848-67716193
CNVR127	8	57417085	57479468	62384	loss	chr9:68276975-68339313
CNVR128	8	69618867	70638026	1019160	loss	chr9:80091823-81109538				chr9:80863324-81065493		chr9:80970124-81277653
CNVR129	8	73827366	73877775	50410	loss	chr9:84732126-84782548
CNVR130	8	74136270	74390792	254523	loss	chr9:85039994-85293819
CNVR131	8	82635994	83094052	458059	loss	chr9:93562353-94012889
CNVR132	8	87647645	87694698	47054	loss	chr9:98474518-98521524
CNVR133	9	7465927	7563022	97096	loss	chr9:5120260-5217182						chr9:4949585-5214444
CNVR134	9	7635796	8379972	744177	loss	chr9:4311847-5047835						chr9:4949585-5214444
CNVR135	9	11627386	12923703	1296318	loss	chr9:90679-1276848				chr9:1053431-1399219		chr9:1203864-1463199
CNVR136	9	41831194	42051923	220730	loss	chr14:26860755-27080774
CNVR137	9	69520690	69727981	207292	loss	chr14:51869634-51947033
CNVR138	9	70730428	70808263	77836	loss
CNVR139	9	76545109	76802154	257046	loss	chr14:57555296-57815110
CNVR140	9	86546307	86830573	284267	loss	chr14:67467550-67750213
CNVR141	9	89069109	89417120	348012	loss	chr14:69976909-70324705
CNVR142	9	97738014	97841104	103091	loss	chr14:78328670-78378316
CNVR143	9	99226085	99374334	148250	loss	chr14:79745552-79893357
CNVR144	10	1741579	2537496	795918	loss	chr12:1771421-2560019				chr12:1808894-1994965	chr12:2413819-2418450
CNVR145	10	2996728	3055941	59214	loss	chr12:3135801-3194883
CNVR146	10	13411874	13453717	41844	loss	chr12:13235405-13276984
CNVR147	10	23788235	23863602	75368	loss	chr12:23356979-23432006
CNVR148	10	41700445	41929999	229555	loss	chr12:41119163-41348450
CNVR149	10	42662622	42741164	78543	loss	chr12:42001813-42079854
CNVR150	10	43995828	44333460	337633	loss	chr12:43105332-43442069
CNVR151	10	51181539	51406054	224516	loss	chr12:50215793-50291340
CNVR152	10	56312119	56520278	208160	loss	chr12:55189677-55397184
CNVR153	10	61648219	62473350	825132	loss	chr12:59595250-60408236
CNVR154	10	67301196	67380771	79576	loss	chr12:63492406-63659498						chr12:63440478-63891205
CNVR155	10	69836329	69936035	99707	loss	chr12:66092386-66191599
CNVR156	11	412692	498614	85923	loss	chr19:405340-495623
CNVR157	11	872122	1548438	676317	loss	chr19:868540-1539038					chr19:1478099-1505030
CNVR158	11	2250205	2501292	251088	loss
CNVR159	11	8756030	9098637	342608	loss	chr19:8875899-9213082
CNVR160	11	17907010	18077431	170422	loss	chr19:17747138-17917588
CNVR161	11	49921941	50038566	116626	loss	chr19:49060754-49176861
CNVR162	12	4009942	4214035	204094	loss	chr16:1290527-1492408
CNVR163	12	10064953	10523802	458850	loss	chr16:8295925-8753426				chr16:8195478-8334137		chr16:8667471-8899608;chr16:8113183-8334137
CNVR164	13	5656429	5754908	98480	loss	chr13:5482176-5580576
CNVR165	13	12044615	12137530	92916	loss	chr13:10051132-10143958
CNVR166	13	14361390	14506749	145360	loss	chr13:12296993-12442299
CNVR167	13	42162665	42299115	136451	loss	chr13:39558157-39781628
CNVR168	13	61547978	61671286	123309	loss	chr13:57981452-58104686
CNVR169	14	3089361	3404872	315512	loss	chr18:2653344-2953890
CNVR170	15	10223338	10536093	312756	loss
CNVR171	15	16064905	16218494	153590	loss	chr15:14670189-14823067						chr15:14632044-14729248
CNVR172	15	23105512	23175045	69534	loss	chr15:20974644-21043850
CNVR173	15	37443121	37760673	317553	loss	chr15:34810800-35127903
CNVR174	15	46252420	46587627	335208	loss	chr15:43559527-43884304
CNVR175	15	53158448	53224915	66468	loss	chr15:49711499-49777685
CNVR176	15	68976559	69141695	165137	loss	chr15:64935886-65100240
CNVR177	15	84689659	84885513	195855	loss
CNVR178	16	887459	1082093	194635	loss	chr20:1853588-2048041
CNVR179	16	14628105	14845632	217528	loss	chr20:14253707-14461149
CNVR180	16	15575456	15746560	171105	loss	chr20:15183716-15354586
CNVR181	16	16984728	17095647	110920	loss	chr20:16569378-16680226
CNVR182	16	20006549	20340206	333658	loss	chr20:19482274-19810798
CNVR183	16	20568767	20754763	185997	loss	chr20:20038478-20223901
CNVR184	16	30432231	30636839	204609	loss	chr20:29814555-30019118
CNVR185	16	31845248	32106598	261351	loss	chr20:31139871-31400461
CNVR186	16	33717828	33887513	169686	loss	chr20:33063241-33232558
CNVR187	16	46944599	47396344	451746	loss	chr20:45936234-46366724						chr20:45581511-46191558
CNVR188	16	48679281	49003509	324229	loss	chr20:47618702-47881863
CNVR189	16	53290101	53723069	432969	loss	chr20:51975905-52370636				chr20:52263554-52347293
CNVR190	16	56569184	56705922	136739	loss	chr20:55229226-55354020
CNVR191	16	57298020	57714610	416591	loss	chr20:55940199-56354918			chr20:55851900-55984013
CNVR192	16	67037384	67296025	258642	loss	chr20:65350658-65608848
CNVR193	16	76675415	76730658	55244	loss	chr20:74661663-74716732
CNVR194	17	3683592	3968955	285364	loss	chr17:3637189-3921566
CNVR195	17	28567422	28751326	183905	loss	chr17:28034738-28217594						chr17:23724251-29293341
CNVR196	17	36180354	36408490	228137	loss	chr17:35373793-35601204
CNVR197	17	38578500	38628942	50443	loss	chr17:37746704-37797176
CNVR198	18	45798659	46058145	259487	loss	chr21:44873659-45133301
CNVR199	18	57017090	57166462	149373	loss	chr21:54836435-54985692
CNVR200	19	4429760	4653492	223733	loss	chr22:4219490-4441541
CNVR201	19	16066779	16200203	133425	loss	chr22:15842669-15975219
CNVR202	19	27998151	28182587	184437	loss	chr22:27292307-27476619
CNVR203	19	28661126	28825257	164132	loss	chr22:27818896-27982554
CNVR204	19	35209447	35385575	176129	loss	chr22:34289990-34465937
CNVR205	19	43743905	44242173	498269	loss	chr22:42467851-42965430				chr22:42814535-42883817	chr22:42629999-42659163
CNVR206	20	1420840	1676513	255674	loss	chr23:6252758-6507879
CNVR207	20	24427749	24441405	13657	loss	chr23:23693351-23706958
CNVR208	20	31119205	31993750	874546	loss	chr23:29395673-30122308					chr23:29973999-30017999
CNVR209	21	3558928	3946912	387985	loss	chr29:3274791-3657592
CNVR210	21	24983369	25083552	100184	loss	chr29:24183644-24283674
CNVR211	21	25759271	25881397	122127	loss	chr29:24816746-24938487	chr29：24835603-24887774
CNVR212	21	40370311	40616198	245888	loss	chr29:38982319-39227275
CNVR213	21	44659875	45012897	353023	loss	chr29:42858306-43209983		chr29:43172146-43230176
CNVR214	21	52788004	52907062	119059	loss	chr29:50173947-50292722
CNVR215	22	1010961	1800616	789656	loss	chr26:944096-1497934
CNVR216	22	4169269	4244964	75696	loss	chr26:3143669-3219311
CNVR217	22	10830646	11038413	207768	loss	chr26:9659017-9866197
CNVR218	22	35135207	35298238	163032	loss	chr26:31969060-32131192
CNVR219	22	39171809	39982820	811012	loss	chr26:35861297-36681182
CNVR220	23	8800376	8996976	196601	loss	chr24:8186120-8382403
CNVR221	23	9923105	9974468	51364	loss	chr24:9290854-9342198						chr24:9338076-9443776
CNVR222	23	15286182	15595395	309214	loss	chr24:14634346-14952469
CNVR223	23	23351427	23499378	147952	loss	chr24:22952927-23099997
CNVR224	23	28400694	28489941	89248	loss	chr24:27931884-28017962				chr24:27900141-28226327
CNVR225	23	41883538	42013227	129690	loss	chr24:40665827-40794770
CNVR226	24	573924	696030	122107	loss	chr25:573572-694328					chr25：651450-666147
CNVR227	24	30266733	30523402	256670	loss
CNVR228	24	42927903	43062365	134463	loss	chr25:41692502-41826959
CNVR229	25	10264608	10425021	160414	loss	chr28:8788994-8947988
CNVR230	25	14159651	14356554	196904	loss	chr28:12558719-12755405			chr28:12699849-12740102
CNVR231	25	21919108	21998738	79631	loss	chr28:20295031-20364503				chr28:20141448-20375994
CNVR232	25	42017537	42103395	85859	loss	chr28:39961732-40047264
CNVR233	26	10633898	11692755	1058858	loss	chr27:10490248-11516309				chr27:10778789-11067990;chr27:10778789-11005843；chr27：10909861-11067990		chr27:10114226-11405002
CNVR234	26	13285868	13466249	180382	loss	chr27:13088209-13267966						chr27:13250583-13464247
CNVR235	26	14695894	14807455	111562	loss	chr27:14477560-14589107
CNVR236	26	20008258	20943890	935633	loss	chr27:19528729-20443388
CNVR237	26	23585044	23679490	94447	loss	chr27:23827917-23922209
CNVR238	26	28137841	28236209	98369	loss	chr27:27495552-27592884
